# Supplementary material for: A comprehensive computational study of amino acid interactions in membrane proteins
Source: Sci Rep. 2019 Aug 19;9:12043. doi: 10.1038/s41598-019-48541-2 (PMC6700154; doi:10.1038/s41598-019-48541-2)
Supplement: Supplementary file 2 — Supplementary Files [file 41598_2019_48541_MOESM2_ESM.zip]

Archive with 13 entries (12 files):
- TableS1.xlsx
- __MACOSX/
- __MACOSX/._TableS1.xlsx
- TableS2.xlsx
- __MACOSX/._TableS2.xlsx
- TableS3.csv
- __MACOSX/._TableS3.csv
- TableS4.csv
- __MACOSX/._TableS4.csv
- TableS5.csv
- __MACOSX/._TableS5.csv
- TableS6.csv
- __MACOSX/._TableS6.csv
