# Supplementary material for: A comprehensive computational study of amino acid interactions in membrane proteins
Source: Sci Rep. 2019 Aug 19;9:12043. doi: 10.1038/s41598-019-48541-2 (PMC6700154; doi:10.1038/s41598-019-48541-2)
Supplement: Supplementary file 2 — Supplementary Files [file 41598_2019_48541_MOESM2_ESM.zip › TableS1.xlsx]

## Sheet: listesuplememntarie
Table S1 – Datasets
PDB id	Chain	PISCES chain	Oligomeric State	TM Class	Localization	Resolution (Å)	Function
1A0S	P, Q, R	P	HOMO-TRIMERIC	Beta-Barrel	Bacterial Gram-negative outer membrane	2.40	SUCROSE-SPECIFIC PORIN
1EK9	A, B, C	A	HOMO-TRIMERIC	Beta-Barrel	Bacterial Gram-negative outer membrane	2.10	OUTER MEMBRANE PROTEIN TOLC
1FEP	A	A	MONOMERIC	Beta-Barrel	Bacterial Gram-negative outer membrane	2.40	FERRIC ENTEROBACTIN RECEPTOR
1H2S	A, B,C,D	AB	HETERO-TETRAMERIC	ALPHA-HELIX	Archaebacterial membrane	1.93	SENSORY RHODOPSIN II
1JB0	A, B, C, D, E, F, I, J, K, L, M, X	AFJKL	HETRO-36-MERIC	ALPHA-HELIX	Thylakoid membrane	2.50	PHOTOSYSTEM I P700 CHLOROPHYLL A APOPROTEIN A1
1KMO	A	A	MONOMERIC	Beta-Barrel	Bacterial Gram-negative outer membrane	2.00	IRON(III) DICITRATE TRANSPORT PROTEIN FECA
1KQF	A, B, C	BC	NONAMERIC	ALPHA-HELIX	Bacterial Gram-negative inner membrane	1.60	FORMATE DEHYDROGENASE, NITRATE-INDUCIBLE, MAJOR SUBUNIT
1M0L	A	A	HOMO-TRIMERIC	ALPHA-HELIX	Archaebacterial membrane	1.47	BACTERIORHODOPSIN, ION PUMP
1M56	A, B, C, D	D	HETERO-TETRAMERIC	ALPHA-HELIX	Bacterial Gram-negative inner membrane	2.30	CYTOCHROME C OXIDASE
1NKZ	A, B, C, D, E, F	AB	HETERO-OCTADECAMERIC	ALPHA-HELIX	Bacterial Gram-negative inner membrane	2.00	LIGHT-HARVESTING PROTEIN B-800/850
1OKC	A	A	MONOMERIC	ALPHA-HELIX	Mitochondrial inner membrane	2.20	MITOCHONDRIAL TRANSPORTER, NUCLEOTIDE TRANSLOCATION,
1OQW	A	A	MONOMERIC	Bitopic(Alpha-Helix)	Bacterial Gram-negative inner membrane*	2.00	FIMBRIAL PROTEIN;bitopic
1ORS	A, B, C	C	HETERO-TRIMERIC	ALPHA-HELIX	Archaebacterial membrane	1.90	POTASSIUM CHANNEL, VOLTAGE-DEPENDENT, VOLTAGE SENSOR, KVAP,
1PP9	A, B, C, D, E, F, G, H, I, J, N, O, P, Q, R, S, T, U, V, W	G	HETERO-EICOSAMERIC	ALPHA-HELIX	Mitochondrial inner membrane	2.1	UBIQUINOL-CYTOCHROME C REDUCTASE COMPLEX CORE PROTEIN I,
1Q16	A, B, C	C	HETERO-TRIMERIC	ALPHA-HELIX	Bacterial Gram-negative inner membrane	1.90	ELECTRON-TRANSFER, OXIDOREDUCTASE
1QD6	A, C	C	HOMO-DIMERIC	Beta-Barrel	Bacterial Gram-negative outer membrane	2.10	OUTER MEMBRANE PHOSPHOLIPASE (OMPLA);
1QJP	A	A	MONOMERIC	Beta-Barrel	Bacterial Gram-negative outer membrane	1.65	OUTER MEMBRANE PROTEIN A;
1R3J	A, B, C	C	HETERO-DODECAMERIC	ALPHA-HELIX	Bacterial Gram-positive plasma membrane	1.90	POTASSIUM CHANNEL
1U19	A	A	MONOMERIC	ALPHA-HELIX	EuKaryotic Plasma membrane	2.20	RHODOPSIN;
1U7G	A	A	HOMO-TRIMERIC	ALPHA-HELIX	Bacterial Gram-negative inner membrane	1.40	PROBABLE AMMONIUM TRANSPORTER;
1UUN	A, B	A	HOMO-OCTAMERIC	Beta-Barrel	Bacterial Gram-negative outer membrane	2.5	PORIN
1XIO	A	A	MONOMERIC	ALPHA-HELIX	Bacterial Gram-negative inner membrane	2.00	SIGNALING PROTEIN, PHOTORECEPTOR
1XKW	A	A	MONOMERIC	Beta-Barrel	Bacterial Gram-negative outer membrane	2.00	FE(III)-PYOCHELIN RECEPTOR;
1YC9	A	A	HOMO-TRIMERIC	Beta-Barrel	Bacterial Gram-negative outer membrane	1.80	MULTIDRUG RESISTANCE PROTEIN;
1YQ3	A, B, C, D	CD	TETRAMERIC	ALPHA-HELIX	Mitochondrial inner membrane	2.20	SUCCINATE DEHYDROGENASE FLAVOPROTEIN SUBUNIT;
1Z98	A	A	TETRAMERIC	ALPHA-HELIX	Eukaryotic Plasma membrane	2.10	AQUAPORIN;
2A65	A	A	MONOMERIC	ALPHA-HELIX	Bacterial Gram-negative inner membrane	1.65	TRANSPORT PROTEIN
2BHW	A, B, C	A	HOMO-TRIMERIC	ALPHA-HELIX	thylakoid membrane	2.50	CHLOROPHYLL A-B BINDING PROTEIN AB80;
2BL2	A, B, C, D, E, F, G, H, I, J	A	HOMO-DECAMERIC	ALPHA-HELIX	Bacterial Gram-positive plasma membrane	2.1	SODIUM TRANSPORTER
2BS2	A, B, C, D, E, F	C	HETERO-HEXAMERIC	ALPHA-HELIX	Bacterial Gram-negative inner membrane	1.78	OXIDOREDUCTASE, RESPIRATORY CHAIN
2DYR	A, B, C, D, E, F, G, H, I, J, K, L, M, N, O, P, Q, R, S, T, U, V, W, X, Y, Z	ABCDGIJKLM	HETRO-26-MERIC	ALPHA-HELIX	Mitochondrial inner membrane	1.80	OXIDOREDUCTASE
2ERV	A	A	MONOMERIC	Beta-Barrel	Bacterial Gram-negative outer membrane	2.00	HYDROLASE, LIPOPOLYSACCHARIDE
2F2B	A	A	HOMO-TETRAMERIC	ALPHA-HELIX	Archaebacterial membrane	1.68	AQUAPORIN AQPM;
2FGQ	X	X	HOMO-TRIMERIC	Beta-Barrel	Bacterial Gram-negative outer membrane	1.45	OUTER MEMBRANE PORIN PROTEIN 32;
2FYU	A, B, C, D, E, F, G, H, I, J, K	K	HETERO-22-MERIC	ALPHA-HELIX	Mitochondrial inner membrane	2.26	UBIQUINOL-CYTOCHROME-C REDUCTASE COMPLEX CORE PROTEIN I,
2GR7	A, B, C	A	HOMO-TRIMERIC	Beta-Barrel	Bacterial Gram-negative outer membrane	2.30	ADHESIN;
2GUF	A	A	MONOMERIC	Beta-Barrel	Bacterial Gram-negative outer membrane	1.95	VITAMIN B12 TRANSPORTER BTUB;
2J1N	A, C, B	A	HOMO-TRIMERIC	Beta-Barrel	Bacterial Gram-negative outer membrane	2.0	ION TRANSPORT
2J58	A, B, C, D, E, G, H, F	A	HOMO-OCTAMERIC	Bitopic(Alpha-Helix)	Bacterial Gram-negative outer membrane*	2.26	OUTER MEMBRANE LIPOPROTEIN WZA, Translocon;
2J7A	A, B, C, D, E, F	C	HETERO-HEXAMERIC	Bitopic(Alpha-Helix)	Bacterial Gram-negative inner membrane*	2.3	CYTOCHROME C NITRITE REDUCTASE NRFA;
2J8C	H, L, M	HM	HETERO-TRIMERIC	ALPHA-HELIX	Bacterial Gram-negative inner membrane	1.87	REACTION CENTER PROTEIN H CHAIN;
2MPR	A, B, C	A	HOMO-TRIMERIC	Beta-Barrel	Bacterial Gram-negative outer membrane	2.40	MALTOPORIN;
2NQ2	A, C, B, D	A	HETERO-TETRAMERIC	ALPHA-HELIX	Bacterial Gram-negative inner membrane	2.40	HYPOTHETICAL ABC TRANSPORTER PERMEASE PROTEIN
2NS1	A, B	B	HETERO-HEXAMERIC	ALPHA-HELIX	Bacterial Gram-negative inner membrane	1.96	AMMONIA CHANNEL;
2POR	A	A	HOMO-TRIMERIC	Beta-Barrel	Bacterial Gram-negative outer membrane	1.80	PORIN;
2QKS	A	A	HOMO-TETRAMERIC	ALPHA-HELIX	Bacterial Gram-negative inner membrane	2.20	KIR3.1-PROKARYOTIC KIR CHANNEL CHIMERA;
2QTS	A, B, C	A	HOMO-TRIMERIC	ALPHA-HELIX	Eukaryotic Plasma membrane	1.90	ACID-SENSING ION CHANNEL;
2R9R	A, B	B	HETERO-OCTAMERIC	ALPHA-HELIX	Eukaryotic Plasma membrane	2.40	VOLTAGE-GATED POTASSIUM CHANNEL SUBUNIT Beta-2;
2UUH	A	A	HOMO-TRIMERIC	ALPHA-HELIX	Endoplasmic reticulum membrane	2.15	LEUKOTRIENE C4 SYNTHASE;
2VDF	A	A	MONOMERIC	Beta-Barrel	Bacterial Gram-negative outer membrane	1.95	ADHESIN;
2VPZ	A, B, C, F, G, E	C	HETERO-HEXAMERIC	ALPHA-HELIX	Bacterial Gram-negative inner membrane	2.40	THIOSULFATE REDUCTASE;
2W2E	A	A	HOMO-TETRAMERIC	ALPHA-HELIX	Eukaryotic Plasma membrane	1.15	AQUAPORIN PIP2-7 7;
2WJR	A	A	MONOMERIC	Beta-Barrel	Bacterial Gram-negative outer membrane	1.80	PROBABLE N-ACETYLNEURAMINIC ACID OUTER MEMBRANE CHANNEL
2WSW	A	A	HOMO-TRIMERIC	ALPHA-HELIX	Bacterial Gram-negative inner membrane	2.29	BCCT FAMILY BetaINE/CARNITINE/CHOLINE TRANSPORTER;
2X27	X	X	MONOMERIC	Beta-Barrel	Bacterial Gram-negative outer membrane	2.40	OUTER MEMBRANE PROTEIN OPRG;
2X55	A	A	MONOMERIC	Beta-Barrel	Bacterial Gram-negative outer membrane	1.85	COAGULASE/FIBRINOLYSIN;
2X9K	A	A	MONOMERIC	Beta-Barrel	Bacterial Gram-negative outer membrane	2.18	OUTER MEMBRANE PROTEIN G, Ompg-like porins;
2XFN	A, B	A	HOMO-DIMERIC	Bitopic(Alpha-Helix)	Mitochondrial outer membrane*	1.60	AMINE OXIDASE [FLAVIN-CONTAINING] B;
2XTV	A	A	MONOMERIC	ALPHA-HELIX	Bacterial Gram-negative inner membrane	1.70	RHOMBOID PROTEASE GLPG;
2YEV	D, E, F	BC	HETERO-TRIMERIC	ALPHA-HELIX	Bacterial Gram-negative inner membrane	2.36	CYTOCHROME C OXIDASE POLYPEPTIDE I+III;
2Z73	A	A	MONOMERIC	ALPHA-HELIX	EuKaryotic Plasma membrane	2.50	RHODOPSIN;
2ZXE	A, B, G	ABG	HETERO-TRIMERIC	ALPHA-HELIX	EuKaryotic Plasma membrane	2.40	NA, K-ATPASE ALPHA SUBUNIT;
3A2S	X	X	HOMO-TRIMERIC	Beta-Barrel	Bacterial Gram-negative outer membrane	2.20	OUTER MEMBRANE PROTEIN II, Trimeric PORIN;
3A7K	A, B, D	A	HOMO-TRIMERIC	ALPHA-HELIX	Archaebacterial membrane	2.00	HALORHODOPSIN;
3AEH	A	A	MONOMERIC	Beta-Barrel	Bacterial Gram-negative outer membrane	2.00	HEMOGLOBIN-BINDING PROTEASE HBP AUTOTRANSPORTER;
3AYF	A	A	MONOMERIC	ALPHA-HELIX	Bacterial Gram-positive plasma membrane	2.50	NITRIC OXIDE REDUCTASE;
3B07	A, H, E, D, G, F, C, B	AB	HETERO-OCTAMERIC	Beta-Barrel	secreted(Transmembrane TOXIN)	2.50	GAMMA-HEMOLYSIN COMPONENT B;
3B9Y	A	A	HOMO-TRIMERIC	ALPHA-HELIX	Bacterial Gram-negative inner membrane	1.85	AMMONIUM TRANSPORTER FAMILY RH-LIKE PROTEIN;
3C02	A	A	HOMO-TETRAMERIC	ALPHA-HELIX	Eukaryotic Plasma membrane	2.05	AQUAGLYCEROPORIN;
3CX5	A, B, C, D, E, F, G, H, I, J, K, L, M, N, O, P, Q, R, S, T, U, V, W	CDEHI	HETERO-23-MERIC	ALPHA-HELIX	Mitochondrial inner membrane	1.90	CYTOCHROME B-C1 COMPLEX SUBUNIT 1, MITOCHONDRIAL;
3DDL	A	A	MONOMERIC	ALPHA-HELIX	Bacterial Gram-negative inner membrane	1.90	XANTHORHODOPSIN;
3DWO	X	X	MONOMERIC	Beta-Barrel	Bacterial Gram-negative outer membrane	2.20	PROBABLE OUTER MEMBRANE PROTEIN;
3E86	A	A	HOMO-TETRAMERIC	ALPHA-HELIX	Bacterial Gram-positive plasma membrane	1.60	POTASSIUM CHANNEL PROTEIN;
3EMN	X	X	MONOMERIC	Beta-Barrel	Mitochondrial outer membrane	2.30	VOLTAGE-DEPENDENT ANION-SELECTIVE CHANNEL PROTEIN 1,PORIN;
3FID	A	A	MONOMERIC	Beta-Barrel	Bacterial Gram-negative outer membrane	1.90	PUTATIVE OUTER MEMBRANE PROTEIN (LPXR);
3GIA	A	A	MONOMERIC	ALPHA-HELIX	Archaebacterial membrane	2.32	AMINO ACID-POLYAMINE-ORGANOCATION
3GP6	A	A	MONOMERIC	Beta-Barrel	Bacterial Gram-negative outer membrane	1.40	PROTEIN PAGP;
3K3F	A	A	HOMO-TRIMERIC	ALPHA-HELIX	Bacterial Gram-negative inner membrane	2.30	UREA TRANSPORTER;
3KLY	A, E, B, C, D	A	HOMO-PENTAMERIC	ALPHA-HELIX	Bacterial Gram-negative inner membrane	2.10	PUTATIVE FORMATE TRANSPORTER 1;
3KVN	X	A	MONOMERIC	Beta-Barrel	Bacterial Gram-negative outer membrane	2.50	ESTERASE ESTA;
3LDC	A	A	HOMO-TETRAMERIC	ALPHA-HELIX	Archaebacterial membrane	1.45	CALCIUM-GATED POTASSIUM CHANNEL MTHK;
3M73	A	A	HOMO-TRIMERIC	ALPHA-HELIX	Bacterial Gram-negative inner membrane	1.15	TELLURITE RESISTANCE PROTEIN/ DICARBOXYLE TRANSPORTER;
3N5K	A	A	MONOMERIC	ALPHA-HELIX	Endoplasmic reticulum membrane	2.20	SARCOPLASMIC/ENDOPLASMIC RETICULUM CALCIUM ATPASE 1;
3PGU	A	A	MONOMERIC	Beta-Barrel	Bacterial Gram-negative outer membrane	1.70	LONG-CHAIN FATTY ACID TRANSPORT PROTEIN;
3PIK	A	A	HOMO-TRIMERIC	Beta-Barrel	Bacterial Gram-negative outer membrane	2.30	CATION EFFLUX SYSTEM PROTEIN CUSC;
3PRN	A	A	HOMO-TRIMERIC	Beta-Barrel	Bacterial Gram-negative outer membrane	1.90	PORIN;
3PUW	E, F, G, A, B	FG	HETERO-PENTAMERIC	ALPHA-HELIX	Bacterial Gram-negative inner membrane	2.30	MALTOSE-BINDING PERIPLASMIC PROTEIN;
3QRA	A	A	MONOMERIC	Beta-Barrel	Bacterial Gram-negative outer membrane	1.80	OMPA-OMPF PORIN;
3RLB	A	A	MONOMERIC	ALPHA-HELIX	Bacterial Gram-positive plasma membrane	2.00	Energy-coupling factor transporter;
3S8G	A, B, C	AB	HETERO-TRIMERIC	ALPHA-HELIX	Bacterial Gram-negative inner membrane	1.80	ELECTRON TRANSPORT CHAIN;
3TIJ	A	A	HOMO-TRIMERIC	ALPHA-HELIX	Bacterial Gram-negative inner membrane	2.44	Concentrative nucleoside transporter
3TX3	A, B	A	HOMO-DIMERIC	ALPHA-HELIX	Bacterial Gram-negative inner membrane	2.30	Putative sulfate transporter (CysZ)
3UG9	A	A	HOMO-DIMERIC	ALPHA-HELIX	Eukaryotic Plasma membrane	2.30	Rhodopsin-like receptors and pumps
3V5U	A	A	MONOMERIC	ALPHA-HELIX	Archaebacterial membrane	1.90	Sodium/calcium exchanger
3VMA	A	A	MONOMERIC	Bitopic(Alpha-Helix)	Bacterial Gram-negative inner membrane*	2.16	PENICILLIN-BINDING PROTEIN 1B;
3VW7	A	A	MONOMERIC	ALPHA-HELIX	Eukaryotic Plasma membrane	2.20	PROTEINASE-ACTIVATED RECEPTOR 1, LYSOZYME;
3WMG	A, B	A	HOMO-DIMERIC	ALPHA-HELIX	Eukaryotic Plasma membrane	2.40	ATP-BINDING CASSETTE, SUB-FAMILY B, MEMBER 1;
3WU2	A, B, C, D, E, F, H, I, J, K, L, M, O, T, U, V, Y, X, Z, a, b, c, d, e, f, h, i, j, k, l, m, o, t, u, v, y, x, z	ABCEFHJXZ	HETERO-38-MERIC	ALPHA-HELIX	Thylakoid membrane	1.90	PHOTOSYSTEM Q(B) PROTEIN;
4A01	A, B	A	HOMO-DIMERIC	ALPHA-HELIX	Vacuole membrane	2.35	PROTON PYROPHOSPHATASE;
4AFK	A	A	MONOMERIC	Beta-Barrel	Bacterial Gram-negative outer membrane	1.90	ALGINATE PRODUCTION PROTEIN ALGE;
4AIP	A, B, C	A	HOMO-TRIMERIC	Beta-Barrel	Bacterial Gram-negative outer membrane	2.40	FE-REGULATED PROTEIN B;
4BEM	A, I, J, H, B, C, D, E, F, G	J	HETRO-DECAMERIC	ALPHA-HELIX	Bacterial Gram-positive plasma membrane	2.10	F1FO ATPASE C2 SUBUNIT;
4C00	A	A	MONOMERIC	Beta-Barrel	Bacterial Gram-negative outer membrane	2.25	TRANSLOCATION AND ASSEMBLY MODULE TAMA;
4CAD	C, A, B	C	HETERO-TRIMERIC	ALPHA-HELIX	Endoplasmic reticulum membrane	2.50	RAS AND A-FACTOR CONVERTING ENZYME 1, RCE1;
4CU4	A, B	A	HETERO-DIMERIC	Beta-Barrel	Bacterial Gram-negative outer membrane	2.30	FERRICHROME-IRON RECEPTOR;
4D2E	A, B, C, D, E, F	A	HOMO-HEXAMERIC	ALPHA-HELIX	Bacterial Gram-negative inner membrane	2.28	DIACYLGLYCEROL KINASE;
4D5B	A	A	MONOMERIC	Beta-Barrel	Bacterial Gram-negative outer membrane	1.70	OmpG-like porins
4DVE	A	A	MONOMERIC	ALPHA-HELIX	Bacterial Gram-positive plasma membrane	2.09	BIOTIN TRANSPORTER BIOY;
4DX5	A, B, C, D, E	A	HETERO-PENTAMERIC	ALPHA-HELIX	Bacterial Gram-negative inner membrane	1.90	ACRIFLAVINE RESISTANCE PROTEIN B;
4E1S	A	A	MONOMERIC	Beta-Barrel	Bacterial Gram-negative outer membrane	1.85	AUTOTRANSPORTER
4EIY	A	A	MONOMERIC	ALPHA-HELIX	EuKaryotic Plasma membrane	1.80	ADENOSINE RECEPTOR A2A/SOLUBLE CYTOCHROME B562 CHIMERA;
4EZC	A, B, C	A	HOMO-TRIMERIC	ALPHA-HELIX	EuKaryotic Plasma membrane	2.36	UREA TRANSPORTER 1;
4FC4	A, E, C, D, B	A	HOMO-PENTAMERIC	ALPHA-HELIX	Bacterial Gram-negative inner membrane	2.40	NITRITE TRANSPORTER NIRC;
4FQE	A	A	MONOMERIC	Beta-Barrel	Bacterial Gram-negative outer membrane	1.93	OLIGOGALACTURONATE-SPECIFIC PORIN KDGM;
4FUV	A	A	HOMO-DIMERIC	Beta-Barrel	Bacterial Gram-negative outer membrane	2.15	PORIN PROTEIN ASSOCIATED WITH IMIPENEM RESISTANCE;
4G7V	H, L, S	S	HETERO-TRIMERIC	ALPHA-HELIX	Eukaryotic Plasma membrane	2.50	FRAGMENT ANTIBODY HEAVY CHAIN;
4HYJ	A	A	MONOMERIC	ALPHA-HELIX	Bacterial Gram-positive plasma membrane	2.30	RHODOPSIN;
4IKV	A	A	MONOMERIC	ALPHA-HELIX	Bacterial Gram-positive plasma membrane	1.90	DI-TRIPEPTIDE ABC TRANSPORTER (PERMEASE);
4K1C	A	A	MONOMERIC	ALPHA-HELIX	Vacuole membrane	2.30	VACUOLAR CALCIUM ION TRANSPORTER;
4KPP	A	A	MONOMERIC	ALPHA-HELIX	Archaebacterial membrane	2.30	PUTATIVE UNCHARACTERIZED PROTEIN;
4LP8	A	A	HOMO-TETRAMERIC	ALPHA-HELIX	Bacterial Gram-negative inner membrane	2.46	INWARD RECTIFIER POTASSIUM CHANNEL KIRBAC3.1;
4MRS	A, B	A	HOMO-DIMERIC	ALPHA-HELIX	Bacterial Gram-negative inner membrane	2.35	ABC TRANSPORTER RELATED PROTEIN;
4MT4	A, B, C	A	HOMO-TRIMERIC	Beta-Barrel	Bacterial Gram-negative outer membrane	2.37	CHANNEL CMEC;
4N6H	A	A	MONOMERIC	ALPHA-HELIX	Eukaryotic Plasma membrane	1.80	SOLUBLE CYTOCHROME B562, DELTA-TYPE OPIOID RECEPTOR
4N7W	A	A	MONOMERIC	ALPHA-HELIX	Bacterial Gram-negative inner membrane	1.95	TRANSPORTER, SODIUM/BILE ACID SYMPORTER FAMILY;
4O6M	A, B	A	HOMO-DIMERIC	ALPHA-HELIX	Archaebacterial membrane	1.90	AF2299, A CDP-ALCOHOL PHOSPHOTRANSFERASE;
4O6Y	A, B	A	HOMO-DIMERIC	ALPHA-HELIX	Eukaryotic Plasma membrane	1.70	PROBABLE TRANSMEMBRANE ASCORBATE FERRIREDUCTASE 2;
4P79	A	A	MONOMERIC	ALPHA-HELIX	Eukaryotic Plasma membrane	2.40	CLAUDIN-15;
4PGR	A	A	MONOMERIC	ALPHA-HELIX	Bacterial Gram-positive plasma membrane	1.95	UNCHARACTERIZED PROTEIN YETJ;
4PJ0	A, B, C, D, E, F, H, I, J, K, L, M, O, T, U, V, Y, X, Z, a, b, c, d, e, f, h, i, j, k, l, m, o, t, u, v, x, R, r, y, z	KRY	HETERO-40-MERIC	ALPHA-HELIX	Thylakoid membrane	2.44	PHOTOSYSTEM Q(B) PROTEIN 1;
4Q35	A, B	A	HETRO-DIMERIC	Beta-Barrel	Bacterial Gram-negative outer membrane	2.39	LPS-ASSEMBLY PROTEIN LPTD;
4QL0	A	A	HOMO-DIMERIC	Beta-Barrel	Bacterial Gram-negative outer membrane	2.50	FILAMENTOUS HEMAGGLUTININ TRANSPORTER PROTEIN FHAC;
4QND	A	A	HOMO-DIMERIC	ALPHA-HELIX	Bacterial Gram-negative inner membrane	1.70	CHEMICAL TRANSPORT PROTEIN;
4RDR	A	A	MONOMERIC	Beta-Barrel	Bacterial Gram-negative outer membrane	2.47	ZNUD;
4RI2	A, B	A	HOMO-DIMERIC	ALPHA-HELIX	Thylakoid membrane	2.35	PHOTOSYSTEM II 22 KDA PROTEIN, CHLOROPLASTIC;
4RJW	A	A	HOMO-TRIMERIC	Beta-Barrel	Bacterial Gram-negative outer membrane	1.52	PORIN O;
4RL8	A	A	MONOMERIC	Beta-Barrel	Bacterial Gram-negative outer membrane	2.30	PORIN / ALPHA_AMYLASE
4RLC	A	A	MONOMERIC	Beta-Barrel	Bacterial Gram-negative outer membrane	1.60	OUTER MEMBRANE PORIN F;
4RNG	A, C	A	HOMO-DIMERIC	ALPHA-HELIX	Bacterial Gram-negative inner membrane	2.40	MTN3/SALIVA FAMILY;
4RP9	A	A	HOMO-DIMERIC	ALPHA-HELIX	Bacterial Gram-negative inner membrane	1.65	ASCORBATE-SPECIFIC PERMEASE IIC COMPONENT ULAA;
4S0V	A	A	MONOMERIC	ALPHA-HELIX	Eukaryotic Plasma membrane	2.50	HUMAN OREXIN RECEPTOR TYPE 2 FUSION PROTEIN TO P. ABYSII
4TQ4	A	A	MONOMERIC	ALPHA-HELIX	Archaebacterial membrane	2.50	PRENYLTRANSFERASE;
4U4T	A	A	MONOMERIC	ALPHA-HELIX	Bacterial Gram-negative inner membrane	2.40	NITRATE/NITRITE TRANSPORTER NARK;
4U9N	A, B	A	HOMO-DIMERIC	ALPHA-HELIX	Bacterial Gram-negative inner membrane	2.20	MAGNESIUM TRANSPORTER MGTE;
4UC1	A, B	A	HOMO-DIMERIC	ALPHA-HELIX	Bacterial Gram-negative inner membrane	1.80	TRANSLOCATOR PROTEIN TSPO;
4V1F	A, B, C	A	NONAMERIC	ALPHA-HELIX	Bacterial Gram-positive plasma membrane	1.70	F0F1 ATP SYNTHASE SUBUNIT C;
4WD8	A, B, E, C, D	A	HOMO-PENTAMERIC	ALPHA-HELIX	Bacterial Gram-negative inner membrane	2.30	BESTROPHIN DOMAIN PROTEIN;
4WMZ	A	A	MONOMERIC	ALPHA-HELIX	Endoplasmic reticulum membrane	2.05	LANOSTEROL 14-ALPHA DEMETHYLASE;
4X5M	A	A	HOMO-DIMERIC	ALPHA-HELIX	Bacterial Gram-negative inner membrane	2.00	UNCHARACTERIZED PROTEIN;
4XNV	A	A	MONOMERIC	ALPHA-HELIX	Eukaryotic Plasma membrane	2.20	P2Y PURINOCEPTOR 1, RUBREDOXIN, P2Y PURINOCEPTOR 1;
4XTL	A	A	MONOMERIC	ALPHA-HELIX	Bacterial Gram-negative inner membrane	1.45	SODIUM PUMPING RHODOPSIN;
4XU4	A	A	HOMO-TRIMERIC	ALPHA-HELIX	Bacterial Gram-positive plasma membrane	1.90	UNCHARACTERIZED PROTEIN;
4YL3	A	A	HOMO-TRIMERIC	ALPHA-HELIX	Endoplasmic reticulum membrane	1.41	PROSTAGLANDIN E SYNTHASE;
4YMU	J, A, D, C	C	HETERO-TETRAMERIC	AlPHA-HELIX	Bacterial Gram-positive plasma membrane	2.50	ABC-TYPE POLAR AMINO ACID TRANSPORT SYSTEM, ATPASE
4ZP0	A	A	MONOMERIC	ALPHA-HELIX	Bacterial Gram-negative inner membrane	2.00	MULTIDRUG TRANSPORTER MDFA;
4ZW9	A	A	MONOMERIC	ALPHA-HELIX	Eukaryotic Plasma membrane	1.50	SOLUTE CARRIER FAMILY 2, FACILITATED GLUCOSE TRANSPORTER
5A1S	C, D	C	HOMO-DIMERIC	ALPHA-HELIX	Bacterial Gram-negative inner membrane	2.50	CITRATE-SODIUM SYMPORTER;
5AX0	A	A	MONOMERIC	ALPHA-HELIX	Eukaryotic Plasma membrane	1.52	RHODOPSIN I;
5AYN	A	A	MONOMERIC	ALPHA-HELIX	Bacterial Gram-negative inner membrane	2.20	SOLUTE CARRIER FAMILY 39 (IRON-REGULATED TRANSPORTER);
5AZB	A	A	MONOMERIC	ALPHA-HELIX	Bacterial Gram-negative inner membrane	1.60	PROLIPOPROTEIN DIACYLGLYCERYL TRANSFERASE;
5BZ3	A	A	HOMO-DIMERIC	ALPHA-HELIX	Bacterial Gram-negative inner membrane	2.30	NA(+)/H(+) ANTIPORTER;
5DL5	A	A	MONOMERIC	Beta-Barrel	Bacterial Gram-negative outer membrane	2.05	PORIN
5DL7	A	A	MONOMERIC	Beta-Barrel	Bacterial Gram-negative outer membrane	1.75	PORIN;
5DL8	B	B	MONOMERIC	Beta-Barrel	Bacterial Gram-negative outer membrane	2.20	BENZOATE TRANSPORT PORIN BENP;
7AHL	A, B, C, D, E, F, G	A	HOMO-HEPTAMERIC	Beta-Barrel	secreted(Transmembrane TOXIN)	1.89	ALPHA-HEMOLYSIN;
