# Supplementary material for: A comprehensive computational study of amino acid interactions in membrane proteins
Source: Sci Rep. 2019 Aug 19;9:12043. doi: 10.1038/s41598-019-48541-2 (PMC6700154; doi:10.1038/s41598-019-48541-2)
Supplement: Supplementary file 2 — Supplementary Files [file 41598_2019_48541_MOESM2_ESM.zip › TableS2.xlsx]

## Sheet: listesupl
Colonne1	Colonne2	Colonne3	Colonne4	Colonne5	Colonne6	Colonne7	Colonne8	Colonne9	Colonne10	Colonne11	Colonne12	Colonne13	Colonne14	Colonne15	Colonne16	Colonne17	Colonne18	Colonne19	Colonne20	Colonne21	Colonne22	Colonne23	Colonne24	Colonne25	Colonne26	Colonne27	Colonne28
Table S2 - OPM Annotations
												Transmembrane segments
PDB id	Chain	1	2	3	4	5	6	7	8	9	10	11	12	13	14	15	16	17	18	19	20	21	22	23	24	25	26
1a0s	P	(75-86)	(116-124)	(136-145)	(162-167)	(181-186)	(208-213)	(223-230)	(244-253)	(256-263)	(287-296)	(306-314)	(336-344)	(351-360)	(374-383)	(389-398)	(417-426)	(438-447)	(473-482)
1a0s	Q	(75-86)	(116-124)	(136-145)	(158-167)	(182-186)	(208-213)	(223-230)	(243-253)	(256-263)	(287-296)	(306-314)	(336-344)	(351-360)	(374-383)	(389-398)	(417-426)	(438-447)	(473-482)
1a0s	R	(75-86)	(116-124)	(136-145)	(162-167)	(181-186)	(208-213)	(223-230)	(244-253)	(256-263)	(287-296)	(306-314)	(336-345)	(351-360)	(374-383)	(389-398)	(417-426)	(438-447)	(473-482)
1ek9	A	(40-50)	(65-77)	(246-256)	(282-290)
1ek9	C	(40-50)	(65-77)	(246-256)	(282-290)
1ek9	B	(40-50)	(65-77)	(246-256)	(282-290)
1fep	A	(153-163)	(172-183)	(187-196)	(231-240)	(245-254)	(288-295)	(302-309)	(345-353)	(361-369)	(410-418)	(424-433)	(442-451)	(456-465)	(509-517)	(521-529)	(565-574)	(578-586)	(606-615)	(619-627)	(655-664)	(669-676)	(715-723)
1h2s	A	(3-24)	(38-57)	(70-87)	(98-117)	(122-141)	(163-180)	(190-211)
1h2s	B	(24-41)	(60-81)
1h2s	C	(24-41)	(60-81)
1h2s	D	(3-24)	(38-57)	(70-87)	(98-117)	(122-141)	(163-180)	(190-211)
1jb0	A	(72-93)	(159-179)	(193-216)	(298-314)	(354-374)	(392-413)	(439-464)	(536-557)	(591-613)	(674-691)	(725-745)
1jb0	B	(45-66)	(135-155)	(170-193)	(273-289)	(335-355)	(373-394)	(420-442)	(523-544)	(578-600)	(654-671)	(709-729)
1jb0	F	(60-84)
1jb0	I	(9-32)
1jb0	J	(11-30)
1jb0	K	(21-32)	(57-76)
1jb0	L	(44-65)	(74-95)	(120-141)
1jb0	M	(6-27)
1jb0	X	(11-31)
1kmo	A	(223-232)	(244-253)	(258-266)	(281-289)	(296-303)	(338-346)	(353-360)	(385-393)	(402-411)	(446-455)	(460-469)	(490-499)	(505-514)	(538-547)	(551-560)	(585-593)	(604-612)	(635-644)	(647-655)	(684-692)	(699-706)	(733-740)
1kqf	B	(256-277)
1kqf	C	(13-36)	(51-75)	(112-134)	(150-174)
1kqf	D	(256-277)
1kqf	F	(13-36)	(52-75)	(112-134)	(150-174)
1kqf	H	(252-277)
1kqf	I	(13-36)	(52-75)	(112-134)	(150-174)
1m0l	A	(9-31)	(43-62)	(80-98)	(108-127)	(132-154)	(173-196)	(201-224)
1m0l	B	(9-31)	(43-62)	(80-98)	(108-127)	(132-154)	(173-196)	(201-224)
1m0l	C	(9-31)	(43-62)	(80-98)	(108-127)	(132-154)	(173-196)	(201-224)
1m56	A	(29-53)	(98-121)	(138-158)	(188-209)	(230-252)	(277-299)	(315-334)	(346-368)	(379-402)	(415-437)	(451-473)	(495-516)
1m56	B	(59-81)	(98-118)
1m56	C	(16-36)	(41-59)	(82-100)	(133-151)	(165-186)	(204-225)	(242-263)
1m56	D	(28-49)
1nkz	A	(19-37)
1nkz	B	(18-36)
1nkz	C	(19-37)
1nkz	D	(18-36)
1nkz	E	(19-37)
1nkz	F	(18-36)
1nkz	G	(19-37)
1nkz	H	(18-36)
1nkz	I	(19-37)
1nkz	J	(18-36)
1nkz	K	(19-37)
1nkz	L	(18-36)
1nkz	M	(18-36)
1nkz	N	(19-37)
1nkz	O	(18-36)
1nkz	P	(19-37)
1nkz	Q	(19-37)
1nkz	R	(18-36)
1okc	A	(11-33)	(73-95)	(108-138)	(172-197)	(210-235)	(269-292)
1oqw	A	(3-24)
1ors	C	(25-46)	(55-78)	(86-97)	(100-107)	(117-148)
1pp9	C	(27-50)	(82-111)	(112-130)	(180-201)	(224-245)	(288-307)	(319-339)	(349-370)
1pp9	D	(204-224)
1pp9	E	(34-59)
1pp9	G	(43-61)
1pp9	J	(18-39)
1pp9	P	(27-50)	(82-107)	(112-130)	(180-200)	(224-245)	(288-307)	(319-339)	(348-369)
1pp9	Q	(204-224)
1pp9	R	(34-59)
1pp9	T	(43-62)
1pp9	W	(18-36)
1q16	C	(3-26)	(50-71)	(85-110)	(124-147)	(182-200)
1q16	F	(3-26)	(50-71)	(85-110)	(124-147)	(182-200)
1qd6	C	(38-43)	(67-78)	(87-96)	(113-122)	(135-143)	(155-164)	(169-179)	(195-201)	(206-215)	(221-232)	(235-243)	(259-264)
1qd6	D	(38-43)	(67-78)	(87-96)	(113-122)	(135-143)	(156-164)	(169-179)	(195-201)	(206-214)	(222-230)	(235-243)	(259-264)
1qjp	A	(7-15)	(35-45)	(49-58)	(76-85)	(91-101)	(120-131)	(135-144)	(160-169)
1r3j	C	(25-50)	(86-111)
1r3j	D	(25-50)	(86-111)
1r3j	J	(25-50)	(86-111)
1r3j	H	(25-50)	(86-111)
1u19	A	(35-60)	(72-99)	(109-133)	(151-173)	(202-224)	(253-277)	(286-308)
1u7g	A	(11-32)	(44-68)	(98-120)	(125-149)	(164-179)	(200-219)	(227-251)	(258-278)	(281-299)	(312-333)	(349-377)
1u7g	B	(11-32)	(44-68)	(98-120)	(125-149)	(164-179)	(200-219)	(227-251)	(258-278)	(281-299)	(312-333)	(349-377)
1u7g	C	(11-32)	(44-68)	(98-120)	(125-149)	(164-179)	(200-219)	(227-251)	(258-278)	(281-299)	(312-333)	(349-377)
1uun	A	(74-83)	(111-119)
1uun	B	(74-83)	(111-119)
1uun	E	(74-83)	(111-119)
1uun	F	(74-83)	(111-119)
1uun	H	(74-83)	(111-119)
1uun	G	(74-83)	(111-119)
1uun	D	(74-83)	(111-119)
1uun	C	(74-83)	(111-119)
1xio	A	(3-26)	(34-56)	(70-89)	(99-121)	(126-147)	(168-185)	(195-218)
1xkw	A	(187-196)	(200-209)	(217-226)	(239-248)	(254-263)	(303-312)	(317-325)	(364-373)	(380-388)	(438-446)	(451-459)	(477-486)	(491-498)	(522-531)	(536-543)	(576-584)	(589-596)	(623-630)	(638-646)	(666-674)	(679-686)	(711-719)
1yc9	A	(114-125)	(144-153)	(327-338)	(352-362)
1yc9	B	(114-125)	(144-153)	(327-338)	(352-362)
1yc9	C	(114-125)	(144-153)	(327-338)	(352-362)
1yq3	C	(37-62)	(85-110)	(121-139)
1yq3	D	(8-29)	(34-55)	(63-84)
1z98	A	(37-58)	(75-92)	(102-111)	(116-137)	(164-182)	(200-214)	(242-263)
1z98	B	(37-58)	(75-92)	(102-111)	(116-137)	(164-182)	(200-214)	(242-263)
1z98	C	(37-58)	(75-92)	(102-111)	(116-137)	(164-182)	(200-214)	(242-263)
1z98	D	(37-58)	(75-92)	(102-111)	(116-137)	(164-182)	(200-214)	(242-263)
2a65	A	(15-35)	(40-63)	(89-124)	(166-184)	(190-215)	(241-256)	(277-298)	(339-364)	(378-395)	(398-425)	(448-473)	(483-501)
2a65	B	(15-35)	(40-63)	(89-124)	(166-184)	(190-215)	(241-256)	(277-298)	(339-364)	(378-395)	(398-425)	(448-473)	(483-501)
2bhw	A	(63-85)	(124-143)	(178-200)
2bhw	B	(63-85)	(124-143)	(178-200)
2bhw	C	(63-85)	(124-143)	(179-200)
2bl2	A	(16-39)	(55-78)	(93-116)	(131-154)
2bl2	B	(16-39)	(55-78)	(93-116)	(131-154)
2bl2	C	(16-39)	(55-78)	(93-116)	(131-154)
2bl2	D	(16-39)	(55-78)	(93-116)	(131-154)
2bl2	E	(16-39)	(55-78)	(93-116)	(131-154)
2bl2	F	(16-39)	(55-78)	(93-116)	(131-154)
2bl2	G	(16-39)	(55-78)	(93-116)	(131-154)
2bl2	H	(16-39)	(55-78)	(93-116)	(131-154)
2bl2	I	(16-39)	(55-78)	(93-116)	(131-154)
2bl2	J	(16-39)	(55-78)	(93-116)	(131-154)
2bs2	C	(28-53)	(76-98)	(128-154)	(162-188)	(208-232)
2bs2	F	(28-53)	(76-98)	(128-154)	(166-188)	(208-232)
2dyr	A	(18-39)	(56-78)	(99-117)	(142-162)	(186-211)	(231-255)	(271-291)	(304-325)	(336-360)	(372-393)	(409-429)	(452-472)
2dyr	B	(27-47)	(59-77)
2dyr	C	(17-35)	(41-55)	(82-100)	(126-146)	(161-181)	(197-217)	(237-258)
2dyr	D	(78-99)
2dyr	G	(16-37)
2dyr	I	(16-36)
2dyr	J	(34-54)
2dyr	K	(14-33)
2dyr	L	(22-43)
2dyr	M	(15-36)
2dyr	N	(18-39)	(56-79)	(99-117)	(142-162)	(186-211)	(233-255)	(271-291)	(304-325)	(336-359)	(372-394)	(408-429)	(453-472)
2dyr	O	(27-47)	(59-77)
2dyr	P	(17-35)	(40-54)	(82-100)	(126-145)	(162-181)	(197-217)	(237-258)
2dyr	Q	(77-99)
2dyr	T	(16-37)
2dyr	V	(16-34)
2dyr	W	(34-54)
2dyr	X	(14-33)
2dyr	Y	(22-42)
2dyr	Z	(15-36)
2erv	A	(2-9)	(15-24)	(37-48)	(58-70)	(76-88)	(102-114)	(118-127)	(141-148)
2f2b	A	(8-29)	(52-74)	(83-91)	(100-122)	(143-164)	(175-192)	(200-213)	(220-240)
2f2b	B	(8-29)	(52-74)	(83-91)	(100-122)	(143-164)	(175-192)	(200-213)	(220-240)
2f2b	C	(8-29)	(52-74)	(83-91)	(100-122)	(143-164)	(175-192)	(200-213)	(220-240)
2f2b	D	(8-29)	(52-74)	(83-91)	(100-122)	(143-164)	(175-192)	(200-213)	(220-240)
2fgq	A	(6-17)	(27-31)	(37-43)	(53-62)	(76-82)	(136-143)	(148-156)	(171-179)	(183-192)	(205-213)	(217-225)	(240-249)	(253-262)	(273-281)	(286-294)	(322-331)
2fgq	C	(6-17)	(27-31)	(37-43)	(53-62)	(76-82)	(136-143)	(148-156)	(171-179)	(183-192)	(205-213)	(217-225)	(240-249)	(253-262)	(273-281)	(286-294)	(322-331)
2fgq	E	(6-17)	(27-31)	(37-43)	(53-62)	(76-82)	(136-143)	(148-156)	(171-179)	(183-192)	(205-213)	(217-225)	(240-249)	(253-262)	(273-281)	(286-294)	(322-331)
2fyu	C	(27-50)	(82-107)	(112-130)	(180-200)	(224-245)	(288-307)	(319-339)	(348-369)
2fyu	D	(204-224)
2fyu	E	(34-59)
2fyu	G	(43-62)
2fyu	J	(18-39)
2fyu	K	(18-40)
2fyu	N	(27-50)	(82-107)	(112-130)	(180-200)	(224-245)	(288-307)	(319-339)	(348-369)
2fyu	O	(204-224)
2fyu	P	(34-59)
2fyu	R	(43-62)
2fyu	U	(18-39)
2fyu	V	(18-40)
2gr7	A	(1046-1053)	(1060-1067)	(1074-1081)	(1089-1096)
2gr7	B	(1046-1053)	(1060-1067)	(1074-1081)	(1089-1096)
2gr7	C	(1046-1053)	(1060-1067)	(1074-1081)	(1089-1096)
2guf	A	(136-145)	(149-158)	(164-173)	(200-208)	(214-222)	(249-257)	(261-269)	(297-304)	(309-317)	(339-348)	(351-359)	(370-378)	(383-390)	(417-426)	(429-436)	(463-472)	(475-482)	(502-510)	(514-521)	(547-554)	(559-566)	(586-593)
2j1n	A	(11-23)	(31-43)	(52-61)	(70-81)	(86-92)	(127-134)	(143-151)	(179-187)	(191-198)	(220-229)	(232-239)	(258-267)	(271-278)	(297-305)	(310-318)	(337-345)
2j1n	B	(11-23)	(31-43)	(50-61)	(70-82)	(86-92)	(127-134)	(143-151)	(179-188)	(191-198)	(220-229)	(232-239)	(259-267)	(271-278)	(297-305)	(310-318)	(337-345)
2j1n	C	(11-23)	(31-43)	(50-61)	(70-82)	(86-92)	(127-134)	(143-151)	(179-188)	(191-198)	(220-229)	(232-239)	(259-267)	(271-278)	(297-307)	(310-318)	(337-345)
2j58	A	(346-374)
2j58	B	(346-371)
2j58	C	(346-374)
2j58	D	(346-374)
2j58	E	(346-374)
2j58	F	(346-371)
2j58	G	(346-374)
2j58	H	(346-374)
2j7a	I	(15-34)
2j7a	L	(15-34)
2j8c	L	(33-54)	(84-106)	(116-138)	(170-192)	(229-251)
2j8c	M	(54-75)	(113-135)	(145-167)	(196-222)	(265-287)
2j8c	H	(13-32)
2mpr	A	(3-13)	(39-48)	(59-68)	(75-88)	(99-104)	(125-132)	(138-146)	(170-179)	(186-194)	(212-221)	(227-235)	(279-288)	(294-303)	(315-324)	(330-339)	(353-362)	(371-380)	(417-426)
2mpr	B	(3-13)	(39-48)	(59-68)	(75-88)	(98-104)	(125-132)	(138-146)	(170-179)	(186-194)	(212-221)	(227-235)	(279-288)	(294-303)	(315-324)	(330-339)	(353-362)	(371-380)	(417-426)
2mpr	C	(3-13)	(39-48)	(59-68)	(75-88)	(98-104)	(125-132)	(138-146)	(170-179)	(186-194)	(213-221)	(227-235)	(279-288)	(294-303)	(315-324)	(330-339)	(353-362)	(371-380)	(417-426)
2nq2	A	(7-26)	(62-84)	(99-111)	(117-139)	(149-170)	(194-214)	(240-257)	(263-274)	(281-304)	(311-328)
2nq2	B	(7-26)	(62-84)	(99-111)	(117-139)	(148-170)	(194-214)	(240-257)	(263-271)	(282-304)	(311-328)
2ns1	A	(12-32)	(44-68)	(101-119)	(125-148)	(164-181)	(200-219)	(228-252)	(258-278)	(281-299)	(314-332)	(351-377)
2ns1	C	(12-32)	(44-68)	(101-119)	(125-148)	(164-181)	(200-219)	(228-252)	(258-278)	(281-299)	(314-332)	(351-377)
2ns1	E	(12-32)	(44-68)	(101-119)	(125-148)	(164-181)	(200-219)	(228-252)	(258-278)	(281-299)	(314-332)	(351-377)
2por	A	(2-14)	(19-32)	(41-46)	(60-64)	(68-74)	(117-124)	(128-135)	(149-158)	(161-168)	(183-192)	(195-202)	(231-240)	(243-250)	(262-269)	(275-282)	(291-300)
2por	B	(2-14)	(19-32)	(41-46)	(60-64)	(68-74)	(117-124)	(128-135)	(149-158)	(161-168)	(183-192)	(195-202)	(231-240)	(243-250)	(262-269)	(275-282)	(291-300)
2por	C	(2-14)	(19-32)	(41-46)	(60-64)	(68-74)	(117-124)	(128-135)	(149-158)	(161-168)	(183-192)	(195-202)	(231-240)	(243-250)	(262-269)	(275-282)	(291-300)
2qks	A	(42-66)	(103-128)
2qks	B	(42-66)	(103-128)
2qks	C	(42-66)	(103-128)
2qks	D	(42-66)	(103-128)
2qts	A	(45-67)	(427-453)
2qts	B	(43-67)	(427-453)
2qts	C	(41-67)	(427-453)
2r9r	B	(160-184)	(221-243)	(254-272)	(287-306)	(320-346)	(357-369)	(381-403)
2r9r	D	(160-184)	(221-243)	(254-272)	(287-306)	(320-346)	(357-369)	(381-403)
2r9r	F	(160-184)	(221-243)	(254-272)	(287-306)	(320-346)	(357-369)	(381-403)
2r9r	H	(160-184)	(221-243)	(254-272)	(287-306)	(320-346)	(357-369)	(381-403)
2uuh	A	(4-24)	(56-73)	(76-92)	(107-131)
2uuh	B	(4-24)	(56-73)	(76-92)	(107-131)
2uuh	C	(4-24)	(56-73)	(76-92)	(107-131)
2vdf	A	(9-17)	(34-42)	(49-57)	(90-99)	(108-117)	(136-147)	(153-165)	(189-199)	(206-215)	(244-251)
2vpz	C	(16-37)	(49-67)	(88-108)	(114-136)	(146-167)	(173-193)	(208-221)	(226-244)
2vpz	G	(15-39)	(48-66)	(87-107)	(113-135)	(145-166)	(172-192)	(207-220)	(224-243)
2w2e	A	(44-66)	(86-105)	(113-122)	(127-148)	(171-191)	(197-216)	(225-234)	(242-266)
2w2e	B	(44-66)	(86-105)	(113-122)	(127-148)	(171-191)	(197-216)	(225-234)	(242-266)
2w2e	C	(44-66)	(86-105)	(113-122)	(127-148)	(171-191)	(197-216)	(225-234)	(242-266)
2w2e	D	(44-66)	(86-105)	(113-122)	(127-148)	(171-191)	(197-216)	(225-234)	(242-266)
2wjr	A	(3-9)	(17-26)	(30-38)	(54-63)	(69-79)	(85-94)	(100-109)	(129-136)	(142-150)	(168-177)	(181-189)	(206-213)
2wsw	A	(13-30)	(52-67)	(92-98)	(102-112)	(132-142)	(144-154)	(187-216)	(231-248)	(254-277)	(312-335)	(348-370)	(404-433)	(447-464)	(469-492)
2wsw	B	(13-30)	(52-67)	(92-98)	(102-112)	(132-142)	(144-154)	(187-216)	(231-248)	(254-277)	(312-335)	(348-370)	(404-433)	(447-464)	(469-492)
2wsw	C	(13-30)	(52-67)	(92-98)	(102-112)	(132-142)	(144-154)	(187-216)	(231-248)	(254-277)	(312-335)	(348-370)	(404-433)	(447-464)	(469-492)
2x27	X	(10-18)	(47-55)	(61-68)	(94-101)	(111-121)	(147-157)	(163-172)	(200-208)
2x55	A	(13-22)	(51-60)	(65-73)	(111-121)	(126-136)	(174-183)	(188-197)	(224-235)	(239-248)	(282-292)
2x9k	A	(6-16)	(31-41)	(42-50)	(68-78)	(84-92)	(111-122)	(127-135)	(151-161)	(166-173)	(192-200)	(204-212)	(234-244)	(247-256)	(271-279)
2xfn	A	(489-499)
2xtv	A	(95-114)	(148-163)	(171-192)	(201-213)	(227-242)	(251-268)
2yev	A	(27-53)	(66-92)	(109-130)	(153-175)	(197-221)	(240-264)	(281-302)	(309-333)	(348-370)	(380-403)	(418-442)	(461-485)	(556-574)	(580-597)	(620-641)	(657-677)	(691-711)	(728-752)	(766-789)
2yev	B	(37-59)	(83-104)
2yev	C	(6-22)	(35-59)
2z73	A	(32-57)	(72-97)	(106-131)	(152-172)	(197-221)	(262-286)	(295-317)
2z73	B	(32-57)	(72-97)	(106-131)	(152-172)	(197-221)	(262-286)	(295-317)
2zxe	A	(99-115)	(128-149)	(291-313)	(319-343)	(774-795)	(804-822)	(849-872)	(917-938)	(952-970)	(985-1005)
2zxe	B	(33-61)
2zxe	G	(21-39)
3a2s	A	(2-14)	(34-47)	(57-64)	(78-84)	(88-94)	(132-141)	(144-152)	(171-179)	(183-190)	(219-227)	(231-238)	(260-268)	(271-278)	(297-304)	(310-318)	(332-340)
3a2s	D	(2-14)	(34-47)	(57-64)	(78-84)	(88-94)	(132-141)	(144-152)	(171-179)	(183-190)	(219-227)	(231-238)	(260-268)	(271-278)	(297-304)	(310-318)	(332-340)
3a2s	G	(2-14)	(34-47)	(57-64)	(78-84)	(88-94)	(132-141)	(144-152)	(171-179)	(183-190)	(219-227)	(231-238)	(260-268)	(271-278)	(297-304)	(310-318)	(332-340)
3a7k	A	(32-55)	(68-87)	(121-138)	(150-168)	(173-195)	(213-231)	(241-264)
3a7k	B	(32-55)	(68-87)	(121-138)	(150-168)	(173-195)	(213-231)	(241-264)
3a7k	D	(32-55)	(68-87)	(121-138)	(150-168)	(173-195)	(214-231)	(241-264)
3aeh	A	(1116-1124)	(1139-1146)	(1155-1163)	(1180-1190)	(1194-1203)	(1226-1236)	(1242-1252)	(1279-1291)	(1297-1308)	(1335-1345)	(1349-1357)	(1368-1377)
3ayf	A	(21-44)	(251-272)	(304-331)	(351-372)	(387-410)	(436-453)	(472-490)	(498-522)	(542-561)	(569-592)	(614-639)	(646-669)	(685-710)	(736-762)
3b07	A	(119-126)	(129-135)
3b07	B	(113-118)	(122-127)
3b07	C	(119-126)	(129-135)
3b07	D	(113-118)	(122-127)
3b07	E	(119-126)	(129-135)
3b07	F	(113-118)	(122-127)
3b07	G	(119-126)	(129-135)
3b07	H	(113-118)	(122-127)
3b9y	A	(41-60)	(68-90)	(104-121)	(128-150)	(166-183)	(203-222)	(231-253)	(260-279)	(283-301)	(320-338)	(343-371)
3b9y	E	(41-60)	(68-90)	(104-121)	(128-150)	(166-183)	(203-222)	(231-253)	(260-279)	(283-301)	(320-338)	(343-371)
3b9y	I	(41-60)	(68-90)	(104-121)	(128-150)	(166-183)	(203-222)	(231-253)	(260-279)	(283-301)	(320-338)	(343-371)
3c02	A	(9-33)	(43-62)	(71-80)	(85-110)	(134-156)	(166-186)	(194-206)	(219-242)
3c02	B	(9-33)	(43-62)	(71-80)	(85-110)	(134-156)	(166-186)	(194-206)	(219-242)
3c02	C	(9-33)	(43-62)	(71-80)	(85-110)	(134-156)	(166-186)	(194-206)	(219-242)
3c02	D	(9-33)	(43-62)	(71-80)	(85-110)	(134-156)	(166-186)	(194-206)	(219-242)
3cx5	C	(27-49)	(81-106)	(111-130)	(181-201)	(226-245)	(290-308)	(321-340)	(349-370)
3cx5	D	(270-289)
3cx5	E	(54-79)
3cx5	H	(55-73)
3cx5	I	(18-33)
3cx5	N	(27-49)	(81-106)	(111-130)	(181-201)	(225-245)	(290-308)	(321-340)	(349-370)
3cx5	O	(270-289)
3cx5	S	(55-73)
3cx5	P	(54-79)
3cx5	T	(18-33)
3ddl	A	(15-37)	(47-67)	(91-108)	(123-141)	(152-171)	(191-210)	(227-247)
3dwo	X	(43-51)	(96-106)	(110-119)	(145-152)	(158-166)	(212-221)	(226-234)	(286-294)	(300-308)	(337-345)	(351-360)	(379-387)	(395-404)	(434-441)
3E86	A	(24-45)	(74-99)
3E86	D	(24-45)	(74-99)
3E86	G	(24-45)	(74-96)
3E86	J	(24-46)	(74-99)
3emn	X	(26-34)	(38-47)	(55-64)	(69-76)	(80-88)	(94-103)	(111-120)	(122-131)	(137-146)	(149-156)	(166-174)	(178-185)	(190-197)	(202-210)	(218-226)	(231-238)	(242-250)	(255-263)	(274-282)
3fid	A	(2-8)	(36-44)	(49-58)	(82-92)	(97-106)	(141-157)	(160-172)	(178-188)	(215-224)	(256-263)	(266-273)	(288-295)
3gia	A	(11-34)	(40-59)	(87-113)	(125-141)	(144-171)	(187-207)	(224-244)	(271-297)	(321-337)	(340-360)	(374-396)	(399-419)
3gp6	A	(22-30)	(53-58)	(65-74)	(81-94)	(101-114)	(121-133)	(136-144)	(153-161)
3k3f	A	(31-44)	(46-66)	(77-92)	(97-118)	(131-144)	(194-207)	(209-229)	(240-254)	(261-286)	(295-307)
3k3f	K	(31-44)	(46-66)	(77-92)	(97-118)	(131-144)	(194-207)	(209-229)	(240-254)	(261-286)	(295-307)
3k3f	U	(31-44)	(46-66)	(77-92)	(97-117)	(131-144)	(194-207)	(209-229)	(240-254)	(261-286)	(295-307)
3kly	A	(33-55)	(64-84)	(109-134)	(160-182)	(187-204)	(209-222)	(246-272)
3kly	B	(30-55)	(64-85)	(109-134)	(160-182)	(187-204)	(209-222)	(246-272)
3kly	C	(33-55)	(63-84)	(89-94)	(109-134)	(160-182)	(187-204)	(209-222)	(246-271)
3kly	D	(33-55)	(63-84)	(109-134)	(160-182)	(187-204)	(209-222)	(246-271)
3kly	E	(33-55)	(64-84)	(109-134)	(160-182)	(187-204)	(209-222)	(246-271)
3kvn	A	(347-356)	(374-382)	(388-397)	(414-424)	(428-437)	(466-475)	(484-494)	(523-532)	(538-547)	(581-589)	(595-604)	(613-620)
3ldc	A	(23-42)	(70-92)
3ldc	B	(23-42)	(70-92)
3ldc	C	(23-42)	(70-92)
3ldc	D	(23-42)	(70-92)
3m73	A	(12-30)	(37-60)	(80-100)	(102-125)	(140-160)	(163-185)	(199-218)	(225-246)	(255-274)	(281-307)
3m73	F	(12-30)	(39-61)	(80-100)	(102-125)	(140-160)	(163-185)	(199-218)	(225-246)	(255-274)	(281-307)
3m73	K	(12-29)	(39-61)	(80-100)	(102-125)	(140-160)	(163-185)	(199-218)	(225-246)	(255-274)	(281-307)
3n5k	A	(59-78)	(85-104)	(256-280)	(291-314)	(759-781)	(789-807)	(832-853)	(896-916)	(933-950)	(967-987)
3pgu	A	(43-52)	(78-87)	(94-101)	(126-135)	(142-149)	(207-216)	(223-229)	(274-281)	(289-296)	(325-333)	(341-348)	(367-376)	(383-390)	(411-421)
3pik	C	(83-93)	(107-117)	(289-299)	(315-326)
3pik	A	(83-93)	(107-117)	(289-299)	(315-326)
3pik	B	(83-93)	(107-117)	(289-299)	(315-326)
3prn	A	(2-13)	(27-39)	(45-57)	(63-75)	(78-83)	(130-139)	(142-149)	(164-171)	(175-182)	(194-202)	(206-213)	(223-232)	(235-242)	(252-260)	(265-272)	(280-288)
3prn	B	(2-13)	(27-39)	(45-57)	(63-75)	(78-83)	(130-139)	(142-149)	(164-171)	(175-182)	(194-202)	(206-213)	(223-232)	(235-242)	(252-260)	(265-272)	(280-288)
3prn	C	(2-13)	(27-39)	(45-57)	(63-75)	(78-83)	(130-139)	(142-149)	(164-171)	(175-182)	(194-202)	(206-213)	(223-232)	(235-242)	(252-260)	(265-272)	(280-288)
3puw	G	(13-35)	(81-107)	(118-130)	(159-179)	(212-233)	(265-285)
3puw	F	(15-35)	(40-59)	(64-88)	(277-307)	(311-330)	(366-392)	(422-444)	(490-501)
3qra	A	(29-37)	(54-62)	(69-75)	(98-106)	(113-119)	(141-150)	(157-162)	(173-180)
3rlb	A	(9-26)	(39-49)	(53-70)	(79-98)	(110-133)	(143-169)
3s8g	A	(21-47)	(67-89)	(104-129)	(143-162)	(185-210)	(223-245)	(267-285)	(292-314)	(347-372)	(379-402)	(420-444)	(465-490)	(527-550)
3s8g	B	(15-37)
3s8g	C	(7-29)
3tij	A	(2-20)	(31-49)	(101-119)	(175-182)	(186-195)	(199-217)	(245-282)	(355-363)	(394-414)
3tij	B	(2-20)	(31-49)	(101-119)	(175-182)	(186-195)	(199-217)	(245-282)	(355-363)	(394-414)
3tij	C	(2-20)	(31-49)	(101-119)	(175-182)	(186-195)	(199-217)	(245-282)	(355-363)	(394-414)
3tx3	A	(27-48)	(82-103)	(133-158)	(160-178)	(208-217)	(219-229)
3ug9	B	(89-109)	(121-138)	(157-175)	(188-207)	(212-232)	(252-274)	(281-304)
3ug9	A	(89-109)	(121-138)	(157-175)	(188-207)	(212-232)	(252-274)	(281-304)
3v5u	A	(3-24)	(39-61)	(68-92)	(102-121)	(125-144)	(165-190)	(200-221)	(228-251)	(258-275)	(283-298)
3vw7	A	(103-128)	(137-160)	(173-198)	(217-239)	(266-291)	(312-339)	(352-374)
3wmg	A	(119-149)	(156-185)	(237-261)	(262-284)	(340-366)	(376-400)
3wu2	a	(32-53)	(111-134)	(143-161)	(192-218)	(270-295)
3wu2	b	(17-39)	(95-116)	(135-159)	(197-218)	(234-256)	(450-474)
3wu2	c	(47-71)	(112-133)	(156-178)	(233-253)	(269-290)	(425-449)
3wu2	d	(32-53)	(109-132)	(141-162)	(191-217)	(266-290)
3wu2	e	(19-40)
3wu2	f	(18-42)
3wu2	h	(28-50)
3wu2	i	(4-27)
3wu2	j	(10-32)
3wu2	k	(17-41)
3wu2	l	(14-35)
3wu2	m	(6-28)
3wu2	t	(4-23)
3wu2	y	(22-38)
3wu2	x	(6-31)
3wu2	z	(5-27)	(38-59)
3wu2	a	(32-53)	(111-134)	(143-161)	(192-218)	(270-295)
3wu2	b	(17-39)	(95-116)	(135-159)	(197-218)	(234-256)	(450-474)
3wu2	c	(47-71)	(112-133)	(156-178)	(233-253)	(269-290)	(425-449)
3wu2	d	(32-53)	(109-132)	(141-162)	(191-217)	(266-290)
3wu2	e	(19-40)
3wu2	f	(18-42)
3wu2	h	(28-50)
3wu2	i	(4-27)
3wu2	j	(10-32)
3wu2	k	(17-41)
3wu2	l	(14-35)
3wu2	m	(6-28)
3wu2	t	(4-23)
3wu2	y	(22-38)
3wu2	x	(6-31)
3wu2	z	(5-27)	(38-59)
4a01	A	(6-29)	(92-113)	(136-160)	(190-214)	(222-244)	(288-310)	(321-344)	(361-383)	(401-425)	(455-478)	(479-500)	(537-560)	(570-593)	(641-663)	(664-685)	(732-755)
4a01	B	(6-29)	(92-113)	(136-160)	(190-214)	(222-244)	(288-310)	(321-344)	(361-383)	(401-425)	(455-478)	(479-500)	(537-560)	(570-593)	(641-663)	(664-685)	(732-755)
4afk	A	(41-52)	(68-79)	(84-96)	(124-136)	(146-152)	(167-172)	(179-187)	(205-213)	(219-227)	(253-260)	(272-280)	(310-318)	(326-332)	(379-387)	(394-401)	(429-438)	(457-464)	(481-488)
4aip	A	(186-192)	(199-207)	(212-222)	(248-257)	(265-273)	(308-317)	(326-333)	(363-371)	(378-384)	(443-452)	(455-463)	(482-490)	(497-503)	(536-543)	(550-556)	(588-596)	(601-607)	(635-642)	(650-657)	(687-693)	(704-708)	(732-740)
4aip	B	(186-192)	(199-207)	(212-222)	(248-257)	(265-273)	(308-317)	(326-333)	(363-371)	(378-384)	(443-452)	(455-463)	(482-490)	(497-503)	(536-543)	(550-556)	(588-596)	(601-607)	(635-642)	(650-657)	(687-693)	(704-708)	(732-740)
4aip	C	(186-192)	(199-207)	(212-222)	(248-257)	(265-273)	(308-317)	(326-333)	(363-371)	(378-384)	(443-452)	(455-463)	(482-490)	(497-503)	(536-543)	(550-556)	(588-596)	(601-607)	(635-642)	(650-657)	(687-693)	(704-708)	(732-740)
4bem	A	(13-35)	(53-77)
4bem	B	(13-35)	(53-77)
4bem	C	(13-35)	(51-77)
4bem	D	(13-35)	(53-77)
4bem	E	(13-35)	(53-77)
4bem	F	(13-35)	(53-77)
4bem	G	(13-35)	(53-77)
4bem	H	(13-35)	(53-77)
4bem	I	(13-35)	(53-77)
4bem	J	(30-52)	(68-94)	(113-135)	(151-177)
4c00	A	(267-273)	(281-288)	(297-303)	(310-317)	(328-335)	(346-355)	(362-370)	(385-395)	(407-415)	(427-436)	(445-454)	(498-508)	(514-524)	(536-544)	(551-557)	(567-574)
4cad	C	(10-28)	(39-59)	(83-107)	(126-149)	(158-178)	(192-216)	(220-237)	(243-262)
4cu4	A	(162-170)	(174-182)	(193-199)	(212-221)	(229-236)	(280-288)	(296-303)	(355-365)	(370-380)	(443-453)	(456-465)	(487-495)	(502-509)	(531-538)	(545-552)	(580-588)	(595-600)	(624-633)	(641-649)	(668-675)	(687-691)	(716-723)
4d2e	A	(31-47)	(53-71)	(99-118)
4d2e	B	(32-47)	(53-70)	(99-118)
4d2e	C	(31-47)	(53-70)	(99-118)
4d5b	A	(23-30)	(51-58)	(66-72)	(92-100)	(106-115)	(137-144)	(152-159)	(177-187)	(190-198)	(222-229)	(236-243)	(269-277)	(284-290)	(315-322)
4dve	A	(7-25)	(40-53)	(54-70)	(90-104)	(118-145)	(149-174)
4dx5	A	(9-27)	(340-361)	(365-386)	(394-414)	(439-458)	(470-492)	(538-557)	(873-894)	(896-919)	(927-946)	(971-991)	(1003-1025)
4dx5	B	(8-27)	(339-359)	(365-383)	(397-414)	(438-456)	(471-493)	(538-556)	(874-894)	(896-918)	(927-947)	(971-991)	(1003-1026)
4dx5	C	(9-27)	(341-361)	(365-386)	(394-413)	(439-458)	(470-490)	(538-557)	(874-894)	(896-918)	(927-947)	(972-991)	(1003-1026)
4e1s	A	(211-219)	(226-234)	(242-251)	(256-264)	(272-279)	(287-296)	(300-308)	(329-336)	(347-353)	(372-380)	(387-392)	(401-408)
4eiy	A	(2-25)	(43-68)	(76-101)	(119-141)	(174-199)	(235-256)	(267-288)
4ezc	A	(71-83)	(85-105)	(116-131)	(139-163)	(173-186)	(234-247)	(249-269)	(280-293)	(301-328)	(335-346)
4ezc	B	(71-83)	(85-105)	(116-131)	(139-163)	(173-186)	(234-247)	(249-269)	(280-293)	(301-328)	(335-346)
4ezc	C	(71-83)	(85-105)	(116-131)	(139-163)	(173-186)	(234-247)	(249-269)	(280-293)	(301-328)	(335-346)
4fc4	A	(24-49)	(56-75)	(98-126)	(150-173)	(177-193)	(201-210)	(219-247)
4fc4	B	(24-49)	(56-75)	(98-126)	(150-173)	(177-193)	(201-210)	(219-247)
4fc4	C	(24-49)	(56-75)	(98-126)	(150-173)	(177-193)	(201-210)	(219-247)
4fc4	D	(24-49)	(56-75)	(98-126)	(150-173)	(177-193)	(201-210)	(219-247)
4fc4	E	(24-49)	(56-75)	(98-126)	(150-173)	(177-193)	(201-210)	(219-247)
4fqe	A	(3-8)	(19-25)	(32-39)	(60-69)	(76-82)	(91-99)	(107-113)	(133-141)	(148-153)	(173-180)	(188-193)	(207-215)
4fuv	A	(20-24)	(31-37)	(44-50)	(74-80)	(97-102)	(146-156)	(164-171)	(215-223)
4g7v	S	(118-137)	(149-174)	(183-199)	(217-234)
4hyj	A	(9-31)	(42-63)	(78-98)	(109-131)	(141-162)	(183-203)	(209-231)
4ikv	A	(26-50)	(66-88)	(94-113)	(119-140)	(159-181)	(186-207)	(229-251)	(256-278)	(292-317)	(335-357)	(367-387)	(399-421)	(436-455)	(465-486)
4k1c	A	(38-56)	(61-83)	(91-116)	(119-144)	(159-179)	(198-219)	(250-275)	(286-307)	(318-344)	(355-373)	(378-397)
4kpp	A	(8-26)	(33-54)	(64-87)	(99-122)	(140-158)	(163-180)	(207-232)	(242-263)	(275-299)	(312-332)	(338-358)	(359-377)
4lp8	A	(46-71)	(107-131)
4lp8	B	(46-71)	(107-131)
4lp8	C	(46-71)	(107-131)
4lp8	D	(46-71)	(107-131)
4mrs	A	(37-63)	(81-104)	(158-181)	(182-202)	(265-287)	(299-319)
4mrs	B	(37-63)	(81-104)	(158-181)	(182-202)	(265-288)	(299-319)
4mt4	A	(84-94)	(113-123)	(299-309)	(324-334)
4mt4	B	(84-94)	(113-123)	(299-309)	(324-334)
4mt4	C	(84-94)	(113-123)	(299-309)	(324-334)
4n6h	A	(46-75)	(83-110)	(119-148)	(162-185)	(211-237)	(262-286)	(294-321)
4n7w	A	(2-22)	(34-48)	(62-86)	(95-101)	(121-141)	(155-178)	(185-205)	(216-241)	(248-256)	(276-297)
4o6m	A	(175-194)	(198-217)	(233-254)	(260-281)	(301-314)	(317-338)
4o6m	B	(175-194)	(198-217)	(233-255)	(260-280)	(301-314)	(317-337)
4o6y	A	(12-31)	(48-69)	(81-103)	(117-138)	(156-179)	(196-217)
4o6y	B	(12-31)	(48-69)	(82-103)	(117-138)	(156-180)	(196-217)
4p79	A	(0-25)	(74-100)	(116-138)	(161-183)
4pgr	A	(16-41)	(45-59)	(67-86)	(96-117)	(123-146)	(152-175)	(186-207)
4pj0	Z	(5-25)	(38-60)
4pj0	Y	(20-38)
4pj0	X	(7-31)
4pj0	T	(3-23)
4pj0	R	(5-24)
4pj0	M	(7-28)
4pj0	K	(17-41)
4pj0	L	(14-35)
4pj0	J	(10-31)
4pj0	I	(3-25)
4pj0	F	(18-42)
4pj0	H	(28-48)
4pj0	E	(19-40)
4pj0	D	(32-53)	(109-132)	(141-162)	(194-217)	(266-288)
4pj0	C	(49-71)	(112-133)	(157-178)	(234-253)	(269-289)	(425-449)
4pj0	B	(17-39)	(95-116)	(135-159)	(197-218)	(234-255)	(451-474)
4pj0	A	(32-50)	(113-134)	(142-160)	(192-218)	(271-293)
4pj0	Z	(5-25)	(38-60)
4pj0	X	(7-31)
4pj0	T	(3-23)
4pj0	Y	(20-38)
4pj0	M	(7-28)
4pj0	R	(5-24)
4pj0	K	(17-41)
4pj0	L	(14-35)
4pj0	I	(3-25)
4pj0	J	(10-31)
4pj0	H	(28-48)
4pj0	F	(18-42)
4pj0	E	(19-40)
4pj0	D	(32-53)	(109-132)	(141-162)	(194-217)	(266-288)
4pj0	C	(49-71)	(112-133)	(157-178)	(234-253)	(269-289)	(425-449)
4pj0	B	(17-39)	(95-116)	(135-159)	(197-218)	(234-255)	(451-474)
4pj0	A	(32-50)	(113-134)	(142-160)	(192-218)	(271-293)
4q35	A	(229-234)	(241-249)	(256-262)	(270-278)	(285-293)	(311-319)	(327-334)	(356-363)	(370-377)	(390-400)	(406-415)	(429-439)	(447-456)	(481-491)	(506-517)	(555-565)	(575-583)	(607-615)	(622-627)	(637-645)	(652-658)	(684-691)	(699-704)	(714-721)	(728-735)	(750-757)
4ql0	A	(212-218)	(231-238)	(246-253)	(267-276)	(279-286)	(309-318)	(326-334)	(355-364)	(369-379)	(403-413)	(419-430)	(463-476)	(483-493)	(510-521)	(522-529)	(546-552)
4qnd	B	(13-34)	(43-65)	(69-90)
4qnd	A	(13-34)	(43-65)	(69-90)
4rdr	A	(148-156)	(163-172)	(177-186)	(210-218)	(225-231)	(310-318)	(326-332)	(356-364)	(369-377)	(406-413)	(420-426)	(462-471)	(475-482)	(519-526)	(533-538)	(580-588)	(595-600)	(639-647)	(654-659)	(679-687)	(694-701)	(725-732)
4ri2	A	(36-54)	(78-96)	(140-158)	(181-197)
4ri2	B	(36-54)	(77-96)	(140-158)	(181-197)
4rjw	A	(29-40)	(55-67)	(93-99)	(109-115)	(119-127)	(150-157)	(164-171)	(183-189)	(201-207)	(262-273)	(274-281)	(299-305)	(335-342)	(367-374)	(382-387)	(405-412)
4rjw	B	(29-40)	(55-67)	(93-99)	(109-115)	(119-127)	(150-157)	(164-171)	(183-189)	(201-207)	(262-273)	(274-281)	(299-305)	(335-342)	(367-374)	(382-387)	(405-412)
4rjw	C	(29-40)	(55-67)	(93-99)	(109-115)	(119-127)	(150-157)	(164-171)	(183-189)	(201-207)	(262-273)	(274-281)	(299-305)	(335-342)	(367-374)	(382-387)	(405-412)
4rl8	A	(16-24)	(47-54)	(64-73)	(90-100)	(109-118)	(136-146)	(154-162)	(182-191)	(198-204)	(225-232)	(240-245)	(258-266)
4rlc	A	(5-14)	(28-35)	(43-48)	(68-77)	(84-94)	(112-122)	(129-137)	(150-158)
4rng	A	(7-29)	(39-63)	(64-85)
4rng	C	(7-29)	(39-63)	(64-85)
4rp9	A	(15-33)	(41-73)	(104-121)	(134-145)	(156-178)	(232-251)	(265-291)	(324-344)	(357-372)	(377-398)	(429-447)
4rp9	B	(15-33)	(41-73)	(104-121)	(134-145)	(156-178)	(232-251)	(265-291)	(324-344)	(357-372)	(377-398)	(429-447)
4s0v	A	(53-77)	(92-116)	(124-150)	(171-190)	(218-244)	(305-330)	(344-366)
4tq4	A	(20-41)	(46-68)	(102-124)	(125-140)	(150-171)	(177-194)	(221-240)	(245-264)	(278-299)
4u4t	A	(38-59)	(74-95)	(103-122)	(131-151)	(167-189)	(212-233)	(254-281)	(290-312)	(317-338)	(348-373)	(406-427)	(436-458)
4u9n	A	(284-306)	(316-337)	(352-381)	(386-409)	(421-443)
4u9n	B	(284-306)	(316-337)	(352-381)	(386-409)	(421-443)
4uc1	A	(5-24)	(44-65)	(71-90)	(99-119)	(124-144)
4uc1	B	(5-24)	(44-65)	(71-90)	(98-119)	(124-145)
4v1f	A	(14-37)	(57-80)
4v1f	B	(14-37)	(57-80)
4v1f	C	(14-37)	(57-80)
4v1f	D	(14-37)	(57-80)
4v1f	E	(14-37)	(57-80)
4v1f	F	(14-37)	(57-80)
4v1f	G	(14-37)	(57-80)
4v1f	H	(14-37)	(57-80)
4v1f	I	(14-37)	(57-80)
4wd8	A	(25-42)	(54-65)	(217-234)	(236-250)
4wd8	B	(25-42)	(54-66)	(217-234)	(236-250)
4wd8	C	(25-42)	(54-66)	(217-234)	(236-250)
4wd8	D	(25-42)	(54-66)	(217-234)	(236-250)
4wd8	E	(25-42)	(54-66)	(217-234)	(236-250)
4wmz	A	(28-51)
4x5m	A	(4-24)	(37-58)	(60-82)
4x5m	B	(4-24)	(37-58)	(60-82)
4xnv	A	(52-78)	(85-109)	(122-148)	(167-187)	(216-241)	(259-282)	(304-327)
4xtl	A	(27-50)	(58-79)	(106-126)	(137-158)	(164-185)	(206-229)	(239-254)
4xu4	A	(5-27)	(47-64)	(76-97)	(101-118)	(124-145)	(162-179)
4xu4	B	(5-27)	(47-64)	(76-97)	(101-118)	(124-145)	(162-179)
4xu4	C	(5-27)	(47-64)	(76-97)	(101-118)	(124-145)	(162-179)
4yl3	A	(13-36)	(68-90)	(97-119)	(124-149)
4yl3	B	(13-36)	(68-90)	(97-119)	(124-149)
4yl3	C	(13-36)	(68-90)	(97-119)	(124-149)
4ymu	C	(12-44)	(49-78)	(87-107)	(148-166)	(186-207)
4ymu	D	(12-44)	(49-78)	(87-107)	(148-166)	(186-207)
4zp0	A	(20-40)	(53-73)	(83-101)	(107-126)	(145-165)	(170-190)	(222-246)	(254-275)	(287-308)	(312-332)	(350-372)	(377-397)
4zw9	A	(11-34)	(63-85)	(92-111)	(116-140)	(152-174)	(184-204)	(270-296)	(304-326)	(331-355)	(361-389)	(399-424)	(429-448)
5a1s	A	(29-44)	(51-73)	(82-96)	(116-132)	(137-166)	(215-234)	(265-287)	(300-314)	(322-347)	(360-384)	(419-437)
5a1s	B	(29-44)	(51-73)	(82-94)	(116-132)	(137-166)	208-230)	(265-286)	(300-314)	(322-347)	(359-384)	(422-442)
5ax0	A	(12-36)	(42-64)	(84-103)	(109-131)	(136-157)	(174-197)	(204-227)
5ayn	A	(11-35)	(44-65)	(78-98)	(110-135)	(155-176)	(188-206)	(244-255)	(281-301)	(310-331)	(336-359)	(375-396)	(401-421)
5azb	A	(25-40)	(59-80)	(102-115)	(131-149)	(198-216)	(227-246)	(255-280)
5bz3	A	(6-25)	(31-45)	(55-72)	(83-106)	(129-137)	(146-167)	(178-199)	(217-233)	(237-248)	(260-279)	(290-314)	(320-329)	(354-374)
5bz3	B	(6-27)	(31-45)	(55-72)	(83-106)	(129-137)	(146-167)	(178-199)	(217-233)	(237-248)	(260-279)	(290-314)	(320-329)	(354-374)
5dl5	A	(15-23)	(39-48)	(58-65)	(95-106)	(107-114)	(134-138)	(145-152)	(177-183)	(190-194)	(204-212)	(219-227)	(262-271)	(274-281)	(318-324)	(336-343)	(362-371)	(378-385)	(404-413)
5dl7	A	(8-16)	(34-44)	(54-62)	(92-104)	(105-113)	(133-137)	(144-151)	(184-192)	(195-202)	(211-219)	(227-234)	(252-259)	(263-270)	(304-311)	(328-333)	(353-361)	(371-375)	(394-402)
5dl8	A	(10-20)	(35-47)	(59-71)	(98-108)	(111-118)	(139-144)	(152-157)	(185-193)	(200-205)	(213-221)	(229-236)	(251-259)	(263-270)	(305-312)	(323-328)	(345-354)	(364-369)	(382-390)
7ahl	A	(119-126)	(132-140)
7ahl	B	(119-126)	(132-140)
7ahl	C	(119-126)	(132-140)
7ahl	D	(119-126)	(132-140)
7ahl	E	(119-126)	(132-140)
7ahl	F	(119-126)	(132-140)
7ahl	G	(119-126)	(132-140)
