# Supplementary material for: A comprehensive computational study of amino acid interactions in membrane proteins
Source: Sci Rep. 2019 Aug 19;9:12043. doi: 10.1038/s41598-019-48541-2 (PMC6700154; doi:10.1038/s41598-019-48541-2)
Supplement: Supplementary file 2 — Supplementary Files [file 41598_2019_48541_MOESM2_ESM.zip › TableS3.csv]

#distance	Globular	Transmembrane	Extramembrane
#n0 indicates numbers of occurences < 10
# ALA-ALA
3.15	-0.6627	-0.6906	-0.8792
3.45	-0.5157	-0.5364	-0.6895
3.75	-0.3975	-0.4173	-0.5456
4.05	-0.2667	-0.2837	-0.4158
4.35	-0.1566	-0.1851	-0.2883
4.65	-0.0756	-0.1135	-0.2089
4.95	-0.0427	-0.0762	-0.1632
5.25	-0.0472	-0.0615	-0.1655
5.55	-0.0684	-0.0649	-0.1704
5.85	-0.1063	-0.0815	-0.1919
6.15	-0.1857	-0.1420	-0.2575
6.45	-0.2193	-0.1680	-0.2926
6.75	-0.2303	-0.1875	-0.2988
7.05	-0.2376	-0.2128	-0.2993
7.35	-0.2417	-0.2383	-0.2970
7.65	-0.1889	-0.1916	-0.2485
7.95	-0.1411	-0.1388	-0.1937
8.25	-0.1154	-0.1144	-0.1700
8.55	-0.1012	-0.0917	-0.1514
8.85	-0.0659	-0.0397	-0.1255
9.15	-0.0610	-0.0322	-0.1255
9.45	-0.0681	-0.0481	-0.1420
9.75	-0.0766	-0.0674	-0.1486
# ALA-ARG
3.15	0.0084	n0	0.0170
3.45	0.0699	-0.0521	0.0595
3.75	0.1129	0.0013	0.0742
4.05	0.1682	0.0507	0.1146
4.35	0.2150	0.0623	0.1489
4.65	0.2453	0.1214	0.1615
4.95	0.2675	0.1698	0.1678
5.25	0.2859	0.2174	0.1801
5.55	0.2892	0.2537	0.1810
5.85	0.2734	0.2881	0.1605
6.15	0.2428	0.3039	0.1521
6.45	0.2010	0.3044	0.1329
6.75	0.1539	0.2565	0.1068
7.05	0.1069	0.1697	0.0671
7.35	0.0757	0.1151	0.0391
7.65	0.0559	0.0679	0.0022
7.95	0.0467	0.0085	-0.0211
8.25	0.0420	-0.0234	-0.0415
8.55	0.0445	-0.0099	-0.0575
8.85	0.0452	-0.0139	-0.0623
9.15	0.0444	-0.0155	-0.0551
9.45	0.0430	-0.0048	-0.0518
9.75	0.0447	0.0098	-0.0470
# ALA-ASN
3.15	-0.1745	-0.3322	-0.1848
3.45	-0.1044	-0.2865	-0.1657
3.75	-0.0234	-0.2200	-0.1084
4.05	0.0502	-0.1098	-0.0510
4.35	0.1155	-0.0589	0.0088
4.65	0.1782	0.0050	0.0566
4.95	0.2298	0.0706	0.1006
5.25	0.2598	0.1129	0.1238
5.55	0.2678	0.1190	0.1266
5.85	0.2521	0.1333	0.1051
6.15	0.2075	0.0938	0.0820
6.45	0.1566	0.0358	0.0499
6.75	0.0985	-0.0369	0.0131
7.05	0.0439	-0.1171	-0.0117
7.35	0.0146	-0.1923	-0.0229
7.65	0.0031	-0.2276	-0.0311
7.95	0.0021	-0.2342	-0.0394
8.25	0.0119	-0.2192	-0.0286
8.55	0.0388	-0.1802	-0.0223
8.85	0.0629	-0.1235	-0.0140
9.15	0.0811	-0.0741	-0.0001
9.45	0.0971	-0.0346	0.0115
9.75	0.1092	-0.0116	0.0143
# ALA-ASP
3.15	-0.1853	n0	-0.0767
3.45	-0.1010	n0	-0.0411
3.75	-0.0015	-0.0226	0.0120
4.05	0.0926	0.0057	0.0946
4.35	0.1763	0.0778	0.1523
4.65	0.2457	0.1544	0.2080
4.95	0.3049	0.1288	0.2476
5.25	0.3436	0.1613	0.2788
5.55	0.3510	0.1747	0.2632
5.85	0.3264	0.1434	0.2276
6.15	0.2762	0.0454	0.1697
6.45	0.2189	0.0052	0.1154
6.75	0.1511	-0.0703	0.0490
7.05	0.0874	-0.1537	0.0011
7.35	0.0472	-0.2264	-0.0263
7.65	0.0312	-0.2508	-0.0378
7.95	0.0272	-0.2543	-0.0411
8.25	0.0363	-0.2241	-0.0309
8.55	0.0622	-0.1875	-0.0093
8.85	0.0922	-0.1227	0.0089
9.15	0.1165	-0.0637	0.0268
9.45	0.1350	-0.0214	0.0451
9.75	0.1464	-0.0201	0.0551
# ALA-CYS
3.15	-0.6465	-0.6814	-0.2671
3.45	-0.5923	-0.5852	-0.2609
3.75	-0.5219	-0.5002	-0.2171
4.05	-0.4389	-0.3799	-0.1732
4.35	-0.3729	-0.3134	-0.1237
4.65	-0.3006	-0.2622	-0.0536
4.95	-0.2276	-0.2198	-0.0103
5.25	-0.1638	-0.1721	0.0358
5.55	-0.1414	-0.1776	0.0251
5.85	-0.1354	-0.1616	0.0027
6.15	-0.1426	-0.1305	-0.0303
6.45	-0.1858	-0.1170	-0.0646
6.75	-0.2428	-0.1660	-0.1311
7.05	-0.2789	-0.1756	-0.1502
7.35	-0.3019	-0.1865	-0.1474
7.65	-0.3172	-0.2205	-0.1467
7.95	-0.3109	-0.2303	-0.1490
8.25	-0.2878	-0.1837	-0.1175
8.55	-0.2662	-0.1459	-0.1003
8.85	-0.2439	-0.1125	-0.1035
9.15	-0.2182	-0.0942	-0.0985
9.45	-0.2016	-0.0840	-0.0856
9.75	-0.1906	-0.0947	-0.0765
# ALA-GLN
3.15	0.0480	-0.3076	-0.1211
3.45	0.0753	-0.2856	-0.0768
3.75	0.1052	-0.2314	-0.0674
4.05	0.1384	-0.1798	-0.0491
4.35	0.1763	-0.1055	-0.0315
4.65	0.2118	-0.0202	0.0185
4.95	0.2424	0.0755	0.0531
5.25	0.2641	0.1618	0.0872
5.55	0.2711	0.2426	0.1076
5.85	0.2459	0.2681	0.1300
6.15	0.2056	0.2572	0.1080
6.45	0.1507	0.2158	0.0793
6.75	0.0888	0.1318	0.0196
7.05	0.0302	0.0248	-0.0302
7.35	0.0024	-0.0567	-0.0738
7.65	-0.0122	-0.1110	-0.0906
7.95	-0.0212	-0.1458	-0.1076
8.25	-0.0112	-0.1594	-0.0965
8.55	0.0091	-0.1374	-0.0812
8.85	0.0243	-0.0931	-0.0625
9.15	0.0397	-0.0521	-0.0494
9.45	0.0609	-0.0111	-0.0276
9.75	0.0740	0.0238	-0.0168
# ALA-GLU
3.15	0.1024	n0	0.0859
3.45	0.1648	-0.1476	0.1073
3.75	0.2164	-0.1363	0.1585
4.05	0.2658	-0.0519	0.2017
4.35	0.3145	-0.0028	0.2496
4.65	0.3582	0.0309	0.3044
4.95	0.3908	0.0978	0.3495
5.25	0.4083	0.1736	0.3662
5.55	0.4007	0.2073	0.3644
5.85	0.3605	0.2145	0.3319
6.15	0.2990	0.2079	0.2665
6.45	0.2322	0.1485	0.1921
6.75	0.1578	0.0600	0.1196
7.05	0.0960	-0.0392	0.0516
7.35	0.0657	-0.1007	0.0135
7.65	0.0514	-0.1452	-0.0035
7.95	0.0388	-0.1700	-0.0196
8.25	0.0467	-0.1624	-0.0158
8.55	0.0639	-0.1207	0.0022
8.85	0.0778	-0.0802	0.0161
9.15	0.0899	-0.0482	0.0250
9.45	0.1098	-0.0182	0.0480
9.75	0.1223	0.0033	0.0610
# ALA-GLY
3.15	-0.3038	-0.6312	-0.2987
3.45	-0.2092	-0.5632	-0.2496
3.75	-0.1266	-0.4452	-0.1724
4.05	-0.0406	-0.3291	-0.1065
4.35	0.0347	-0.2442	-0.0690
4.65	0.0747	-0.1917	-0.0347
4.95	0.1022	-0.1174	-0.0082
5.25	0.1004	-0.1011	-0.0205
5.55	0.0467	-0.1651	-0.0685
5.85	-0.0217	-0.2122	-0.1219
6.15	-0.0753	-0.2301	-0.1608
6.45	-0.1260	-0.2626	-0.2054
6.75	-0.1645	-0.2873	-0.2383
7.05	-0.1674	-0.2613	-0.2351
7.35	-0.1410	-0.2165	-0.2077
7.65	-0.1105	-0.1833	-0.1804
7.95	-0.0778	-0.1542	-0.1503
8.25	-0.0494	-0.1300	-0.1187
8.55	-0.0332	-0.1314	-0.0978
8.85	-0.0216	-0.1217	-0.0827
9.15	-0.0127	-0.1050	-0.0686
9.45	-0.0065	-0.0892	-0.0589
9.75	0.0025	-0.0691	-0.0483
# ALA-HIS
3.15	-0.1907	n0	0.0719
3.45	-0.1070	n0	0.1447
3.75	-0.0367	0.3147	0.1581
4.05	0.0300	0.2654	0.1674
4.35	0.0839	0.2348	0.1921
4.65	0.1311	0.2231	0.2236
4.95	0.1676	0.1817	0.2306
5.25	0.1943	0.1405	0.2277
5.55	0.2045	0.1397	0.2270
5.85	0.1988	0.1582	0.2227
6.15	0.1741	0.1703	0.1913
6.45	0.1355	0.1776	0.1646
6.75	0.0830	0.1966	0.1378
7.05	0.0351	0.1776	0.0874
7.35	-0.0089	0.1128	0.0542
7.65	-0.0382	0.0347	0.0410
7.95	-0.0551	-0.0120	0.0266
8.25	-0.0583	-0.0451	0.0091
8.55	-0.0554	-0.0486	0.0122
8.85	-0.0416	-0.0235	0.0197
9.15	-0.0244	0.0305	0.0219
9.45	-0.0077	0.0835	0.0282
9.75	0.0069	0.1422	0.0366
# ALA-ILE
3.15	-0.3342	0.1429	-0.1234
3.45	-0.3603	0.0294	-0.2350
3.75	-0.3637	0.0389	-0.2415
4.05	-0.3596	0.0395	-0.2605
4.35	-0.3483	0.0258	-0.2779
4.65	-0.3273	0.0011	-0.2678
4.95	-0.3007	-0.0168	-0.2519
5.25	-0.2702	-0.0248	-0.2452
5.55	-0.2399	-0.0381	-0.2303
5.85	-0.2086	-0.0536	-0.2105
6.15	-0.1772	-0.0414	-0.1813
6.45	-0.1512	-0.0155	-0.1576
6.75	-0.1508	-0.0148	-0.1411
7.05	-0.1633	-0.0272	-0.1388
7.35	-0.1713	-0.0182	-0.1275
7.65	-0.1854	-0.0206	-0.1311
7.95	-0.2026	-0.0453	-0.1444
8.25	-0.2037	-0.0368	-0.1486
8.55	-0.1932	-0.0027	-0.1392
8.85	-0.1904	0.0124	-0.1435
9.15	-0.1885	0.0190	-0.1485
9.45	-0.1858	0.0277	-0.1485
9.75	-0.1832	0.0211	-0.1521
# ALA-LEU
3.15	-0.2116	0.2035	-0.0042
3.45	-0.2982	0.1116	-0.1470
3.75	-0.3333	0.0509	-0.2156
4.05	-0.3510	0.0025	-0.2448
4.35	-0.3505	-0.0284	-0.2553
4.65	-0.3318	-0.0316	-0.2481
4.95	-0.3033	-0.0307	-0.2265
5.25	-0.2646	-0.0240	-0.1907
5.55	-0.2165	-0.0075	-0.1513
5.85	-0.1702	0.0119	-0.1119
6.15	-0.1311	0.0223	-0.0794
6.45	-0.0941	0.0431	-0.0505
6.75	-0.0721	0.0640	-0.0389
7.05	-0.0995	0.0369	-0.0570
7.35	-0.1279	-0.0008	-0.0844
7.65	-0.1465	-0.0175	-0.1017
7.95	-0.1694	-0.0437	-0.1167
8.25	-0.1957	-0.0745	-0.1362
8.55	-0.2000	-0.0812	-0.1444
8.85	-0.1953	-0.0640	-0.1421
9.15	-0.1924	-0.0492	-0.1387
9.45	-0.1905	-0.0413	-0.1403
9.75	-0.1828	-0.0378	-0.1320
# ALA-LYS
3.15	0.4203	n0	0.4025
3.45	0.4062	n0	0.3422
3.75	0.4073	0.3924	0.3421
4.05	0.4163	0.3464	0.3306
4.35	0.4183	0.3570	0.3396
4.65	0.4338	0.4081	0.3558
4.95	0.4371	0.4518	0.3814
5.25	0.4274	0.4852	0.3788
5.55	0.3918	0.5009	0.3577
5.85	0.3463	0.5259	0.3336
6.15	0.2804	0.5388	0.2757
6.45	0.2124	0.5002	0.2090
6.75	0.1538	0.3976	0.1559
7.05	0.1154	0.3336	0.1172
7.35	0.0895	0.2225	0.0801
7.65	0.0872	0.1197	0.0750
7.95	0.0937	0.0429	0.0672
8.25	0.0964	0.0093	0.0688
8.55	0.1001	-0.0078	0.0690
8.85	0.1072	-0.0164	0.0815
9.15	0.1092	0.0156	0.0832
9.45	0.1081	0.0506	0.0928
9.75	0.1136	0.0737	0.1015
# ALA-MET
3.15	-0.3194	-0.1141	-0.2224
3.45	-0.3246	-0.1881	-0.3469
3.75	-0.3087	-0.2193	-0.3442
4.05	-0.2935	-0.1965	-0.3374
4.35	-0.2618	-0.1886	-0.3291
4.65	-0.2178	-0.1394	-0.2923
4.95	-0.1686	-0.0805	-0.2314
5.25	-0.1185	-0.0157	-0.1580
5.55	-0.0733	0.0353	-0.1120
5.85	-0.0382	0.0873	-0.0654
6.15	-0.0166	0.1094	-0.0179
6.45	-0.0148	0.1065	-0.0006
6.75	-0.0331	0.0679	-0.0362
7.05	-0.0643	0.0182	-0.0568
7.35	-0.0917	-0.0249	-0.0726
7.65	-0.1178	-0.0605	-0.0943
7.95	-0.1357	-0.0948	-0.1231
8.25	-0.1463	-0.1100	-0.1169
8.55	-0.1490	-0.0993	-0.1207
8.85	-0.1488	-0.1004	-0.1327
9.15	-0.1400	-0.1006	-0.1235
9.45	-0.1311	-0.0841	-0.1052
9.75	-0.1211	-0.0687	-0.0985
# ALA-PHE
3.15	-0.4079	-0.0678	-0.2994
3.45	-0.3567	-0.0476	-0.2590
3.75	-0.3324	-0.0657	-0.2375
4.05	-0.3022	-0.0608	-0.1883
4.35	-0.2740	-0.0586	-0.1647
4.65	-0.2549	-0.0582	-0.1489
4.95	-0.2367	-0.0558	-0.1338
5.25	-0.2086	-0.0266	-0.1017
5.55	-0.1716	0.0009	-0.0767
5.85	-0.1340	0.0370	-0.0415
6.15	-0.0960	0.0719	-0.0029
6.45	-0.0637	0.1198	0.0341
6.75	-0.0421	0.1418	0.0408
7.05	-0.0476	0.1436	0.0431
7.35	-0.0718	0.1182	0.0218
7.65	-0.1079	0.0766	-0.0067
7.95	-0.1392	0.0151	-0.0435
8.25	-0.1691	-0.0389	-0.0639
8.55	-0.1877	-0.0738	-0.0812
8.85	-0.1974	-0.0856	-0.0886
9.15	-0.1941	-0.0836	-0.0929
9.45	-0.1868	-0.0687	-0.0817
9.75	-0.1735	-0.0363	-0.0714
# ALA-PRO
3.15	-0.0251	-0.0541	0.0609
3.45	-0.0020	-0.0854	0.0762
3.75	0.0393	-0.0493	0.0687
4.05	0.0704	-0.0463	0.0826
4.35	0.1185	0.0350	0.1025
4.65	0.1795	0.0613	0.1647
4.95	0.2309	0.0754	0.1902
5.25	0.2629	0.0904	0.2147
5.55	0.2680	0.0930	0.2081
5.85	0.2213	0.0077	0.1630
6.15	0.1365	-0.0523	0.0782
6.45	0.0601	-0.1002	0.0114
6.75	-0.0100	-0.1470	-0.0455
7.05	-0.0643	-0.1972	-0.0890
7.35	-0.0796	-0.1844	-0.0924
7.65	-0.0535	-0.1381	-0.0659
7.95	-0.0202	-0.0988	-0.0341
8.25	0.0124	-0.0511	-0.0037
8.55	0.0448	0.0101	0.0331
8.85	0.0703	0.0377	0.0557
9.15	0.0750	0.0433	0.0619
9.45	0.0750	0.0515	0.0686
9.75	0.0739	0.0428	0.0692
# ALA-SER
3.15	-0.4549	-0.5082	-0.3677
3.45	-0.3271	-0.3834	-0.3209
3.75	-0.2130	-0.2724	-0.2329
4.05	-0.0991	-0.1775	-0.1331
4.35	0.0075	-0.1148	-0.0478
4.65	0.0936	-0.0546	0.0041
4.95	0.1514	-0.0246	0.0506
5.25	0.1731	-0.0227	0.0767
5.55	0.1533	-0.0414	0.0568
5.85	0.1068	-0.0737	0.0049
6.15	0.0492	-0.1060	-0.0418
6.45	-0.0188	-0.1538	-0.0932
6.75	-0.0676	-0.1910	-0.1338
7.05	-0.0948	-0.2212	-0.1579
7.35	-0.1042	-0.2306	-0.1578
7.65	-0.0960	-0.2255	-0.1413
7.95	-0.0686	-0.1851	-0.1127
8.25	-0.0388	-0.1386	-0.0867
8.55	-0.0137	-0.0928	-0.0604
8.85	0.0111	-0.0547	-0.0331
9.15	0.0280	-0.0181	-0.0177
9.45	0.0330	-0.0167	-0.0150
9.75	0.0319	-0.0282	-0.0120
# ALA-THR
3.15	-0.1934	-0.2309	-0.1783
3.45	-0.1683	-0.2191	-0.1864
3.75	-0.1348	-0.2005	-0.1917
4.05	-0.0795	-0.1358	-0.1601
4.35	-0.0306	-0.0963	-0.1406
4.65	0.0046	-0.0932	-0.1074
4.95	0.0357	-0.0813	-0.0812
5.25	0.0663	-0.0645	-0.0479
5.55	0.0715	-0.0639	-0.0324
5.85	0.0552	-0.0656	-0.0299
6.15	0.0353	-0.0531	-0.0457
6.45	-0.0046	-0.0697	-0.0711
6.75	-0.0470	-0.0918	-0.1018
7.05	-0.0682	-0.0988	-0.1264
7.35	-0.0777	-0.1140	-0.1360
7.65	-0.0833	-0.1367	-0.1295
7.95	-0.0676	-0.1178	-0.1077
8.25	-0.0398	-0.0701	-0.0769
8.55	-0.0221	-0.0436	-0.0539
8.85	-0.0153	-0.0196	-0.0345
9.15	-0.0042	0.0104	-0.0292
9.45	-0.0003	0.0153	-0.0278
9.75	-0.0074	-0.0082	-0.0330
# ALA-TRP
3.15	-0.3785	-0.0452	-0.0215
3.45	-0.2690	0.0297	0.0577
3.75	-0.1711	0.1621	0.0886
4.05	-0.0935	0.2474	0.1177
4.35	-0.0547	0.2811	0.1419
4.65	-0.0380	0.2653	0.1722
4.95	-0.0401	0.2426	0.1435
5.25	-0.0513	0.2225	0.1170
5.55	-0.0641	0.1958	0.1046
5.85	-0.0689	0.1823	0.0830
6.15	-0.0688	0.1797	0.0376
6.45	-0.0613	0.1987	0.0227
6.75	-0.0436	0.2068	0.0222
7.05	-0.0330	0.2025	0.0006
7.35	-0.0394	0.1853	-0.0241
7.65	-0.0529	0.1460	-0.0334
7.95	-0.0699	0.0971	-0.0514
8.25	-0.0929	0.0548	-0.0753
8.55	-0.1096	0.0231	-0.0768
8.85	-0.1216	0.0050	-0.0688
9.15	-0.1233	0.0016	-0.0564
9.45	-0.1227	0.0099	-0.0372
9.75	-0.1171	0.0195	-0.0105
# ALA-TYR
3.15	-0.3877	-0.1630	-0.2394
3.45	-0.3292	-0.1392	-0.2591
3.75	-0.2719	-0.0931	-0.2311
4.05	-0.2153	-0.0694	-0.1983
4.35	-0.1642	-0.0196	-0.1780
4.65	-0.1213	0.0177	-0.1462
4.95	-0.0814	0.0494	-0.1036
5.25	-0.0424	0.0818	-0.0707
5.55	-0.0068	0.1187	-0.0423
5.85	0.0192	0.1228	-0.0065
6.15	0.0327	0.1309	0.0297
6.45	0.0342	0.1206	0.0401
6.75	0.0256	0.0986	0.0468
7.05	0.0057	0.0675	0.0472
7.35	-0.0229	0.0468	0.0310
7.65	-0.0537	0.0218	0.0043
7.95	-0.0814	-0.0001	-0.0199
8.25	-0.1033	-0.0073	-0.0390
8.55	-0.1213	-0.0171	-0.0572
8.85	-0.1303	-0.0260	-0.0758
9.15	-0.1284	-0.0213	-0.0838
9.45	-0.1174	-0.0129	-0.0858
9.75	-0.1029	-0.0104	-0.0849
# ALA-VAL
3.15	-0.4090	-0.1025	-0.3537
3.45	-0.4123	-0.1030	-0.4031
3.75	-0.4058	-0.0996	-0.4144
4.05	-0.3783	-0.0828	-0.3955
4.35	-0.3408	-0.0774	-0.3737
4.65	-0.3037	-0.0594	-0.3456
4.95	-0.2637	-0.0649	-0.3108
5.25	-0.2171	-0.0640	-0.2660
5.55	-0.1782	-0.0645	-0.2193
5.85	-0.1534	-0.0670	-0.1824
6.15	-0.1351	-0.0733	-0.1493
6.45	-0.1378	-0.0800	-0.1285
6.75	-0.1641	-0.1058	-0.1346
7.05	-0.1800	-0.1123	-0.1428
7.35	-0.1913	-0.1240	-0.1507
7.65	-0.2052	-0.1386	-0.1569
7.95	-0.2046	-0.1272	-0.1535
8.25	-0.1841	-0.0790	-0.1374
8.55	-0.1706	-0.0388	-0.1235
8.85	-0.1686	-0.0233	-0.1206
9.15	-0.1646	0.0001	-0.1206
9.45	-0.1590	0.0178	-0.1182
9.75	-0.1632	0.0009	-0.1186
# ARG-ARG
3.15	0.2559	-1.4514	-0.5809
3.45	0.2686	-1.1933	-0.3059
3.75	0.2861	-1.0594	-0.1442
4.05	0.3026	-0.9239	-0.0441
4.35	0.3116	-0.7540	0.0830
4.65	0.3377	-0.5677	0.1204
4.95	0.3502	-0.4541	0.1613
5.25	0.3497	-0.3669	0.1649
5.55	0.3337	-0.2833	0.1752
5.85	0.3125	-0.2171	0.1605
6.15	0.2755	-0.2360	0.1528
6.45	0.2366	-0.2938	0.1151
6.75	0.2017	-0.3146	0.0926
7.05	0.1855	-0.3463	0.0643
7.35	0.1756	-0.3973	0.0628
7.65	0.1778	-0.4110	0.0520
7.95	0.1865	-0.3823	0.0628
8.25	0.2015	-0.3830	0.0530
8.55	0.2076	-0.3391	0.0580
8.85	0.2135	-0.2738	0.0543
9.15	0.2144	-0.2215	0.0606
9.45	0.2139	-0.2188	0.0507
9.75	0.2037	-0.1685	0.0559
# ARG-ASN
3.15	0.0844	n0	0.0421
3.45	0.0703	-0.5806	-0.0161
3.75	0.1022	-0.5519	-0.0174
4.05	0.1170	-0.5158	-0.0046
4.35	0.1277	-0.4724	-0.0149
4.65	0.1388	-0.4218	0.0076
4.95	0.1587	-0.3516	0.0382
5.25	0.1652	-0.2869	0.0529
5.55	0.1624	-0.2339	0.0568
5.85	0.1538	-0.1995	0.0791
6.15	0.1519	-0.1693	0.0925
6.45	0.1398	-0.1501	0.0774
6.75	0.1287	-0.1351	0.0759
7.05	0.1200	-0.1394	0.0702
7.35	0.1211	-0.1439	0.0504
7.65	0.1187	-0.1428	0.0334
7.95	0.1211	-0.1158	0.0303
8.25	0.1243	-0.1189	0.0152
8.55	0.1300	-0.1249	0.0134
8.85	0.1378	-0.0994	0.0200
9.15	0.1451	-0.0620	0.0250
9.45	0.1488	-0.0414	0.0205
9.75	0.1517	-0.0358	0.0314
# ARG-ASP
3.15	-0.7122	-1.4265	-0.6128
3.45	-0.6010	-1.3657	-0.5602
3.75	-0.5187	-1.2543	-0.5198
4.05	-0.4709	-1.2004	-0.4981
4.35	-0.3869	-1.0925	-0.4365
4.65	-0.2896	-0.9501	-0.3544
4.95	-0.2171	-0.7856	-0.2967
5.25	-0.1711	-0.6871	-0.2570
5.55	-0.1132	-0.5523	-0.2016
5.85	-0.0603	-0.4030	-0.1401
6.15	-0.0257	-0.2846	-0.1056
6.45	0.0007	-0.2513	-0.0742
6.75	0.0311	-0.1742	-0.0316
7.05	0.0665	-0.1291	0.0175
7.35	0.0921	-0.1591	0.0403
7.65	0.1122	-0.2118	0.0607
7.95	0.1280	-0.2132	0.0720
8.25	0.1446	-0.2419	0.0783
8.55	0.1610	-0.2453	0.0768
8.85	0.1774	-0.1989	0.0752
9.15	0.1913	-0.1626	0.0751
9.45	0.2016	-0.1446	0.0741
9.75	0.2111	-0.0943	0.0762
# ARG-CYS
3.15	-0.0423	n0	n0
3.45	-0.0080	n0	n0
3.75	0.0329	n0	0.1382
4.05	0.0563	n0	0.1497
4.35	0.0847	n0	0.1999
4.65	0.1115	n0	0.2300
4.95	0.1422	n0	0.2715
5.25	0.1537	n0	0.3138
5.55	0.1563	n0	0.3490
5.85	0.1512	n0	0.3758
6.15	0.1393	n0	0.4188
6.45	0.1153	n0	0.3853
6.75	0.0842	n0	0.3635
7.05	0.0610	n0	0.3226
7.35	0.0360	n0	0.2611
7.65	0.0191	n0	0.1509
7.95	-0.0011	n0	0.1099
8.25	-0.0161	n0	0.0472
8.55	-0.0307	n0	0.0020
8.85	-0.0402	n0	-0.0452
9.15	-0.0522	0.0189	-0.0447
9.45	-0.0611	0.0360	-0.0557
9.75	-0.0672	0.0569	-0.0431
# ARG-GLN
3.15	0.1045	n0	0.1031
3.45	0.0412	-0.8097	-0.0097
3.75	0.0412	-0.7720	-0.0158
4.05	0.0602	-0.7252	-0.0105
4.35	0.0672	-0.7272	-0.0252
4.65	0.0806	-0.6071	-0.0201
4.95	0.1103	-0.5009	0.0185
5.25	0.1365	-0.4073	0.0340
5.55	0.1494	-0.3357	0.0423
5.85	0.1578	-0.2206	0.0484
6.15	0.1703	-0.1725	0.0667
6.45	0.1714	-0.1640	0.0580
6.75	0.1634	-0.1372	0.0534
7.05	0.1606	-0.1330	0.0494
7.35	0.1640	-0.1626	0.0440
7.65	0.1686	-0.1829	0.0463
7.95	0.1728	-0.1670	0.0574
8.25	0.1822	-0.1831	0.0606
8.55	0.1910	-0.1882	0.0690
8.85	0.1967	-0.1723	0.0799
9.15	0.1966	-0.1228	0.0912
9.45	0.1968	-0.1068	0.0839
9.75	0.1898	-0.1037	0.0733
# ARG-GLU
3.15	-0.3673	-0.9758	-0.2548
3.45	-0.4628	-1.0903	-0.3827
3.75	-0.4250	-1.0365	-0.3903
4.05	-0.3948	-1.0449	-0.3818
4.35	-0.3883	-1.0312	-0.3758
4.65	-0.3566	-0.9658	-0.3644
4.95	-0.2851	-0.8670	-0.3203
5.25	-0.2265	-0.7935	-0.2806
5.55	-0.1885	-0.7072	-0.2487
5.85	-0.1363	-0.6199	-0.2182
6.15	-0.0634	-0.5133	-0.1604
6.45	-0.0137	-0.4568	-0.1056
6.75	0.0247	-0.4084	-0.0469
7.05	0.0721	-0.3830	0.0079
7.35	0.1217	-0.3053	0.0760
7.65	0.1570	-0.3109	0.1251
7.95	0.1823	-0.3215	0.1591
8.25	0.2058	-0.3107	0.1799
8.55	0.2243	-0.2748	0.1966
8.85	0.2396	-0.3019	0.1993
9.15	0.2467	-0.2766	0.1935
9.45	0.2500	-0.2360	0.1862
9.75	0.2466	-0.1961	0.1703
# ARG-GLY
3.15	0.0919	n0	0.1748
3.45	0.1169	n0	0.1568
3.75	0.1269	0.2281	0.1356
4.05	0.1438	0.2126	0.1170
4.35	0.1645	0.2436	0.1084
4.65	0.1786	0.2453	0.0989
4.95	0.1877	0.2859	0.0838
5.25	0.1926	0.2737	0.0757
5.55	0.1907	0.2564	0.0624
5.85	0.1749	0.2118	0.0491
6.15	0.1505	0.1560	0.0299
6.45	0.1191	0.0812	0.0089
6.75	0.0860	0.0026	-0.0168
7.05	0.0550	-0.0821	-0.0284
7.35	0.0358	-0.1472	-0.0380
7.65	0.0237	-0.1909	-0.0495
7.95	0.0207	-0.2191	-0.0533
8.25	0.0205	-0.2160	-0.0434
8.55	0.0271	-0.1978	-0.0434
8.85	0.0373	-0.1655	-0.0352
9.15	0.0513	-0.1318	-0.0196
9.45	0.0659	-0.0875	n0
9.75	0.0848	-0.0607	0.0179
# ARG-HIS
3.15	-0.1072	n0	-0.1398
3.45	-0.0479	n0	-0.1153
3.75	0.0009	n0	-0.0345
4.05	0.0598	n0	0.0116
4.35	0.1111	n0	0.0679
4.65	0.1532	n0	0.1405
4.95	0.1825	n0	0.1826
5.25	0.2013	n0	0.1914
5.55	0.2017	n0	0.1951
5.85	0.1903	0.2005	0.1836
6.15	0.1683	0.1791	0.1576
6.45	0.1480	0.1018	0.1525
6.75	0.1294	0.0032	0.1547
7.05	0.1164	-0.0690	0.1618
7.35	0.1105	-0.1000	0.1702
7.65	0.1122	-0.0962	0.1914
7.95	0.1164	-0.1109	0.1804
8.25	0.1168	-0.0967	0.1702
8.55	0.1175	-0.0683	0.1491
8.85	0.1219	-0.0474	0.1430
9.15	0.1239	-0.0239	0.1248
9.45	0.1205	0.0103	0.1126
9.75	0.1202	0.0052	0.0977
# ARG-ILE
3.15	0.4471	n0	n0
3.45	0.3271	n0	0.4096
3.75	0.2767	n0	0.3230
4.05	0.2290	n0	0.2386
4.35	0.1868	0.5639	0.1581
4.65	0.1657	0.5417	0.1226
4.95	0.1546	0.4800	0.0941
5.25	0.1428	0.4074	0.0516
5.55	0.1331	0.3910	0.0223
5.85	0.1311	0.3813	0.0122
6.15	0.1327	0.3100	0.0050
6.45	0.1334	0.2896	-0.0101
6.75	0.1384	0.2814	-0.0033
7.05	0.1509	0.2523	0.0206
7.35	0.1607	0.2145	0.0328
7.65	0.1647	0.2301	0.0454
7.95	0.1588	0.2250	0.0620
8.25	0.1465	0.2155	0.0718
8.55	0.1253	0.2089	0.0662
8.85	0.0990	0.1678	0.0573
9.15	0.0684	0.1255	0.0407
9.45	0.0420	0.0928	0.0251
9.75	0.0187	0.0655	0.0061
# ARG-LEU
3.15	0.4139	n0	0.5586
3.45	0.2649	n0	0.2370
3.75	0.2097	0.6349	0.1441
4.05	0.1687	0.6035	0.0831
4.35	0.1348	0.5945	0.0515
4.65	0.1146	0.5803	0.0242
4.95	0.1108	0.5600	0.0199
5.25	0.1087	0.5889	0.0174
5.55	0.1081	0.6143	0.0262
5.85	0.1149	0.6080	0.0284
6.15	0.1267	0.5379	0.0342
6.45	0.1389	0.5332	0.0406
6.75	0.1534	0.4720	0.0709
7.05	0.1702	0.4015	0.0928
7.35	0.1792	0.3295	0.1098
7.65	0.1815	0.3067	0.1311
7.95	0.1745	0.2555	0.1428
8.25	0.1586	0.2297	0.1281
8.55	0.1380	0.2167	0.1041
8.85	0.1157	0.1873	0.0776
9.15	0.0895	0.1484	0.0492
9.45	0.0630	0.1301	0.0225
9.75	0.0392	0.0967	-0.0032
# ARG-LYS
3.15	0.8706	n0	n0
3.45	0.7383	n0	0.6036
3.75	0.6888	n0	0.5660
4.05	0.6507	n0	0.5367
4.35	0.6134	0.0256	0.4745
4.65	0.5868	0.0267	0.4333
4.95	0.5689	0.0161	0.4500
5.25	0.5469	-0.0099	0.4377
5.55	0.5166	0.0098	0.4089
5.85	0.4831	-0.0200	0.3927
6.15	0.4446	-0.0201	0.3778
6.45	0.4007	-0.0414	0.3317
6.75	0.3546	-0.0523	0.2806
7.05	0.3143	-0.0632	0.2427
7.35	0.2816	-0.0661	0.2140
7.65	0.2575	-0.0646	0.1872
7.95	0.2434	-0.0435	0.1743
8.25	0.2397	-0.0528	0.1804
8.55	0.2418	-0.0880	0.1857
8.85	0.2479	-0.0841	0.1879
9.15	0.2558	-0.0922	0.1902
9.45	0.2614	-0.1057	0.1958
9.75	0.2629	-0.1185	0.1833
# ARG-MET
3.15	0.2035	n0	n0
3.45	0.1762	n0	0.2153
3.75	0.1606	n0	0.1104
4.05	0.1420	n0	0.0561
4.35	0.1311	-0.0084	0.0210
4.65	0.1388	-0.0110	0.0172
4.95	0.1416	-0.0352	0.0174
5.25	0.1467	0.0007	0.0305
5.55	0.1532	0.0686	0.0466
5.85	0.1638	0.1316	0.0727
6.15	0.1732	0.1610	0.1117
6.45	0.1881	0.2672	0.1527
6.75	0.2018	0.3395	0.1503
7.05	0.2138	0.3585	0.1627
7.35	0.2251	0.3142	0.1738
7.65	0.2243	0.3223	0.1515
7.95	0.2128	0.2667	0.1174
8.25	0.1998	0.2113	0.1070
8.55	0.1801	0.1838	0.0893
8.85	0.1560	0.1771	0.0773
9.15	0.1328	0.1501	0.0483
9.45	0.1106	0.1149	0.0335
9.75	0.0897	0.0842	0.0173
# ARG-PHE
3.15	-0.0817	n0	-0.0820
3.45	-0.0317	-0.0067	-0.0103
3.75	0.0039	0.0062	0.0106
4.05	0.0278	-0.0009	0.0193
4.35	0.0637	0.0087	0.0621
4.65	0.0901	0.0273	0.1112
4.95	0.1042	0.1001	0.1075
5.25	0.1119	0.1419	0.1101
5.55	0.1248	0.1954	0.1170
5.85	0.1310	0.2580	0.1184
6.15	0.1336	0.3240	0.1096
6.45	0.1419	0.3436	0.1255
6.75	0.1578	0.3766	0.1307
7.05	0.1744	0.4119	0.1487
7.35	0.1865	0.3814	0.1593
7.65	0.1947	0.3567	0.1466
7.95	0.1911	0.3527	0.1227
8.25	0.1751	0.3159	0.1094
8.55	0.1538	0.2756	0.0823
8.85	0.1258	0.2564	0.0606
9.15	0.0967	0.2300	0.0556
9.45	0.0710	0.1893	0.0435
9.75	0.0492	0.1592	0.0325
# ARG-PRO
3.15	0.3946	n0	0.3306
3.45	0.3346	n0	0.2413
3.75	0.3242	n0	0.2347
4.05	0.3092	n0	0.2289
4.35	0.2984	n0	0.2287
4.65	0.2988	n0	0.2294
4.95	0.2982	n0	0.2418
5.25	0.2883	0.3403	0.2358
5.55	0.2620	0.3220	0.2058
5.85	0.2329	0.3043	0.1632
6.15	0.1982	0.2905	0.1329
6.45	0.1588	0.2285	0.0923
6.75	0.1204	0.2200	0.0656
7.05	0.0989	0.1993	0.0602
7.35	0.0873	0.1677	0.0767
7.65	0.0852	0.1730	0.0830
7.95	0.0867	0.1786	0.0954
8.25	0.0953	0.1722	0.0934
8.55	0.1027	0.1235	0.0905
8.85	0.1120	0.1056	0.0790
9.15	0.1181	0.0214	0.0755
9.45	0.1261	-0.0299	0.0645
9.75	0.1330	-0.0862	0.0634
# ARG-SER
3.15	-0.1233	-0.7848	-0.0434
3.45	-0.0297	-0.6677	-0.0096
3.75	0.0238	-0.5688	0.0028
4.05	0.0777	-0.4547	0.0203
4.35	0.1329	-0.3187	0.0572
4.65	0.1670	-0.2085	0.0597
4.95	0.1778	-0.1455	0.0676
5.25	0.1845	-0.0705	0.0626
5.55	0.1816	-0.0265	0.0541
5.85	0.1656	-0.0059	0.0275
6.15	0.1388	-0.0084	0.0117
6.45	0.1117	-0.0093	-0.0187
6.75	0.0842	-0.0204	-0.0357
7.05	0.0632	-0.0551	-0.0468
7.35	0.0477	-0.0792	-0.0416
7.65	0.0450	-0.1061	-0.0366
7.95	0.0475	-0.1296	-0.0160
8.25	0.0577	-0.1325	-0.0034
8.55	0.0691	-0.1231	0.0060
8.85	0.0815	-0.1059	0.0148
9.15	0.0932	-0.0835	0.0137
9.45	0.1027	-0.0701	0.0108
9.75	0.1103	-0.0390	0.0109
# ARG-THR
3.15	0.1695	n0	0.1482
3.45	0.1581	-0.3381	0.1114
3.75	0.1527	-0.2879	0.0939
4.05	0.1504	-0.2353	0.0595
4.35	0.1465	-0.2142	0.0523
4.65	0.1457	-0.1363	0.0488
4.95	0.1440	-0.0713	0.0456
5.25	0.1355	-0.0169	0.0327
5.55	0.1247	0.0049	0.0248
5.85	0.1138	0.0583	0.0105
6.15	0.1026	0.0667	-0.0041
6.45	0.0909	0.0686	-0.0118
6.75	0.0867	0.0316	-0.0209
7.05	0.0886	0.0300	-0.0104
7.35	0.0936	-0.0025	0.0073
7.65	0.0979	-0.0073	0.0181
7.95	0.1043	-0.0190	0.0304
8.25	0.1090	-0.0089	0.0347
8.55	0.1098	-0.0052	0.0267
8.85	0.1101	0.0071	0.0089
9.15	0.1097	0.0136	-0.0035
9.45	0.1077	0.0185	-0.0144
9.75	0.1069	0.0286	-0.0228
# ARG-TRP
3.15	-0.5352	n0	-0.4305
3.45	-0.4262	n0	-0.3241
3.75	-0.3403	-0.3263	-0.2596
4.05	-0.2562	-0.2231	-0.1720
4.35	-0.1662	-0.1019	-0.0497
4.65	-0.0910	-0.0121	0.0373
4.95	-0.0360	0.0967	0.0704
5.25	0.0065	0.1840	0.0912
5.55	0.0393	0.1934	0.1293
5.85	0.0584	0.2013	0.1156
6.15	0.0663	0.2197	0.0565
6.45	0.0767	0.2067	0.0354
6.75	0.0941	0.1833	0.0498
7.05	0.1189	0.1902	0.0619
7.35	0.1447	0.2580	0.0736
7.65	0.1670	0.3233	0.1228
7.95	0.1780	0.3239	0.1585
8.25	0.1816	0.3507	0.1871
8.55	0.1737	0.3532	0.1737
8.85	0.1564	0.3449	0.1622
9.15	0.1344	0.2990	0.1371
9.45	0.1155	0.2227	0.1212
9.75	0.0915	0.1860	0.0894
# ARG-TYR
3.15	-0.3250	n0	-0.2560
3.45	-0.2297	n0	-0.2545
3.75	-0.1858	-0.0260	-0.2084
4.05	-0.1380	-0.0572	-0.1560
4.35	-0.0886	-0.0937	-0.1138
4.65	-0.0475	-0.0953	-0.1004
4.95	-0.0310	-0.1217	-0.0698
5.25	-0.0156	-0.1305	-0.0544
5.55	-0.0003	-0.1199	-0.0583
5.85	0.0114	-0.0749	-0.0717
6.15	0.0213	-0.0526	-0.0567
6.45	0.0405	-0.0186	-0.0489
6.75	0.0677	0.0214	-0.0295
7.05	0.0984	0.0679	-0.0002
7.35	0.1261	0.0590	0.0391
7.65	0.1439	0.0686	0.0676
7.95	0.1547	0.0845	0.0876
8.25	0.1540	0.0943	0.0846
8.55	0.1475	0.0971	0.0936
8.85	0.1365	0.1250	0.0925
9.15	0.1250	0.1233	0.0836
9.45	0.1101	0.1125	0.0728
9.75	0.0970	0.1085	0.0708
# ARG-VAL
3.15	0.3266	n0	0.2827
3.45	0.2611	n0	0.1988
3.75	0.2229	0.3218	0.1726
4.05	0.1941	0.3307	0.1586
4.35	0.1796	0.3361	0.1439
4.65	0.1720	0.3175	0.1264
4.95	0.1701	0.3332	0.1248
5.25	0.1702	0.3857	0.1217
5.55	0.1721	0.4421	0.1111
5.85	0.1713	0.4561	0.1059
6.15	0.1707	0.4632	0.1104
6.45	0.1710	0.4618	0.1121
6.75	0.1710	0.4505	0.1201
7.05	0.1679	0.4004	0.1321
7.35	0.1612	0.3098	0.1334
7.65	0.1504	0.2428	0.1334
7.95	0.1346	0.1717	0.1284
8.25	0.1157	0.1008	0.1199
8.55	0.0927	0.0549	0.0955
8.85	0.0706	0.0236	0.0599
9.15	0.0497	0.0014	0.0350
9.45	0.0304	-0.0050	0.0101
9.75	0.0128	-0.0031	-0.0224
# ASN-ASN
3.15	-0.1773	n0	-0.7884
3.45	-0.2306	-0.8805	-0.5948
3.75	-0.2148	-0.8661	-0.4786
4.05	-0.1749	-0.7703	-0.3834
4.35	-0.1443	-0.7590	-0.2850
4.65	-0.1149	-0.7237	-0.2251
4.95	-0.0605	-0.6325	-0.1685
5.25	-0.0013	-0.5189	-0.0899
5.55	0.0421	-0.4736	-0.0362
5.85	0.0760	-0.3938	0.0137
6.15	0.1093	-0.3190	0.0418
6.45	0.1182	-0.2678	0.0622
6.75	0.1151	-0.2644	0.0391
7.05	0.1146	-0.2760	0.0191
7.35	0.1147	-0.2714	0.0185
7.65	0.1125	-0.2618	-0.0056
7.95	0.1150	-0.2729	-0.0156
8.25	0.1179	-0.2709	-0.0200
8.55	0.1209	-0.2524	-0.0157
8.85	0.1252	-0.2236	-0.0278
9.15	0.1376	-0.1982	-0.0279
9.45	0.1517	-0.1662	-0.0214
9.75	0.1673	-0.1328	-0.0096
# ASN-ASP
3.15	-0.1689	n0	-0.1440
3.45	-0.1711	-0.8749	-0.2125
3.75	-0.1502	-0.8416	-0.2024
4.05	-0.1201	-0.7926	-0.1847
4.35	-0.0882	-0.7639	-0.1682
4.65	-0.0449	-0.7471	-0.1409
4.95	0.0006	-0.6467	-0.0970
5.25	0.0438	-0.5637	-0.0570
5.55	0.0788	-0.5178	-0.0285
5.85	0.1123	-0.4612	-0.0040
6.15	0.1336	-0.3578	0.0179
6.45	0.1481	-0.2943	0.0184
6.75	0.1551	-0.2456	0.0093
7.05	0.1678	-0.1800	-0.0057
7.35	0.1713	-0.1116	-0.0046
7.65	0.1708	-0.0887	0.0013
7.95	0.1684	-0.0978	0.0088
8.25	0.1680	-0.1157	0.0132
8.55	0.1695	-0.1033	0.0273
8.85	0.1762	-0.0943	0.0421
9.15	0.1898	-0.0773	0.0490
9.45	0.2085	-0.0641	0.0553
9.75	0.2248	0.0037	0.0720
# ASN-CYS
3.15	-0.1399	n0	n0
3.45	-0.1090	n0	n0
3.75	-0.0843	n0	0.1192
4.05	-0.0442	n0	0.1364
4.35	-0.0039	-0.3738	0.1533
4.65	0.0257	-0.2778	0.2132
4.95	0.0479	-0.2429	0.2393
5.25	0.0646	-0.2406	0.2949
5.55	0.0718	-0.1857	0.3470
5.85	0.0549	-0.1770	0.3881
6.15	0.0282	-0.1462	0.3734
6.45	-0.0053	-0.0935	0.3845
6.75	-0.0422	-0.0521	0.3497
7.05	-0.0730	-0.0537	0.3093
7.35	-0.1055	-0.0897	0.2229
7.65	-0.1269	-0.1540	0.1663
7.95	-0.1356	-0.2231	0.1330
8.25	-0.1387	-0.2678	0.0918
8.55	-0.1420	-0.2674	0.0638
8.85	-0.1318	-0.2127	0.0647
9.15	-0.1148	-0.1328	0.0839
9.45	-0.0974	-0.0553	0.0872
9.75	-0.0863	-0.0180	0.0992
# ASN-GLN
3.15	0.0095	n0	0.0911
3.45	-0.0754	-0.5527	-0.0040
3.75	-0.0697	-0.6328	-0.0992
4.05	-0.0470	-0.5857	-0.0887
4.35	-0.0285	-0.5635	-0.0813
4.65	-0.0114	-0.5055	-0.0712
4.95	0.0373	-0.4415	-0.0600
5.25	0.0876	-0.3105	-0.0068
5.55	0.1286	-0.2139	0.0377
5.85	0.1615	-0.0952	0.0614
6.15	0.1927	-0.0349	0.0847
6.45	0.1945	0.0381	0.1051
6.75	0.1797	0.0219	0.1072
7.05	0.1602	-0.0127	0.1053
7.35	0.1427	-0.0731	0.0929
7.65	0.1323	-0.1018	0.0816
7.95	0.1282	-0.1253	0.0850
8.25	0.1322	-0.1263	0.0728
8.55	0.1363	-0.1203	0.0545
8.85	0.1448	-0.0925	0.0387
9.15	0.1543	-0.0885	0.0407
9.45	0.1651	-0.0677	0.0308
9.75	0.1740	-0.0473	0.0333
# ASN-GLU
3.15	0.1237	n0	0.2044
3.45	0.0681	n0	0.0831
3.75	0.0654	-0.5206	0.0606
4.05	0.0822	-0.5668	0.0530
4.35	0.0905	-0.5788	0.0399
4.65	0.1055	-0.5063	0.0600
4.95	0.1373	-0.4477	0.0947
5.25	0.1711	-0.3738	0.1391
5.55	0.1964	-0.3007	0.1728
5.85	0.2195	-0.2163	0.2114
6.15	0.2364	-0.1684	0.2390
6.45	0.2374	-0.1386	0.2375
6.75	0.2282	-0.1473	0.2112
7.05	0.2171	-0.1713	0.1887
7.35	0.2052	-0.1905	0.1576
7.65	0.1996	-0.1986	0.1351
7.95	0.1998	-0.2206	0.1274
8.25	0.2021	-0.2129	0.1252
8.55	0.2042	-0.1938	0.1184
8.85	0.2101	-0.1736	0.1184
9.15	0.2159	-0.1424	0.1261
9.45	0.2217	-0.1020	0.1281
9.75	0.2283	-0.0477	0.1331
# ASN-GLY
3.15	-0.1918	-0.4893	-0.2578
3.45	-0.1377	-0.4022	-0.2524
3.75	-0.0829	-0.3743	-0.2097
4.05	-0.0330	-0.3619	-0.1579
4.35	0.0197	-0.2938	-0.1017
4.65	0.0692	-0.1946	-0.0618
4.95	0.1093	-0.1312	-0.0343
5.25	0.1317	-0.0854	-0.0142
5.55	0.1410	-0.0326	-0.0106
5.85	0.1292	-0.0120	-0.0351
6.15	0.0950	-0.0431	-0.0654
6.45	0.0475	-0.1001	-0.0901
6.75	0.0023	-0.1544	-0.1112
7.05	-0.0287	-0.2073	-0.1225
7.35	-0.0435	-0.2339	-0.1155
7.65	-0.0386	-0.2495	-0.0981
7.95	-0.0183	-0.2293	-0.0733
8.25	0.0142	-0.2028	-0.0454
8.55	0.0470	-0.1687	-0.0210
8.85	0.0789	-0.1487	-0.0012
9.15	0.1033	-0.1269	0.0212
9.45	0.1218	-0.1219	0.0292
9.75	0.1317	-0.1089	0.0336
# ASN-HIS
3.15	0.0964	n0	n0
3.45	0.0720	n0	0.1706
3.75	0.0684	n0	0.1343
4.05	0.0548	n0	0.1035
4.35	0.0609	-0.2181	0.1031
4.65	0.0596	-0.2380	0.0860
4.95	0.0657	-0.2489	0.0828
5.25	0.0727	-0.1891	0.0859
5.55	0.0917	-0.1564	0.1039
5.85	0.1006	-0.1210	0.1111
6.15	0.1040	-0.0741	0.1232
6.45	0.0945	0.0092	0.1275
6.75	0.0896	0.0661	0.1229
7.05	0.0755	0.0943	0.1083
7.35	0.0649	0.1092	0.0827
7.65	0.0569	0.0587	0.0803
7.95	0.0566	0.0488	0.0593
8.25	0.0584	0.0032	0.0559
8.55	0.0591	-0.0290	0.0588
8.85	0.0599	-0.0573	0.0708
9.15	0.0648	-0.0122	0.0628
9.45	0.0704	-0.0175	0.0617
9.75	0.0771	0.0058	0.0667
# ASN-ILE
3.15	0.5155	n0	0.4772
3.45	0.4455	n0	0.3667
3.75	0.4049	0.3244	0.3152
4.05	0.3617	0.2923	0.2581
4.35	0.3198	0.3135	0.2128
4.65	0.2864	0.2772	0.1884
4.95	0.2582	0.2717	0.1597
5.25	0.2334	0.2802	0.1312
5.55	0.2115	0.2812	0.1127
5.85	0.1970	0.2443	0.1047
6.15	0.1876	0.2244	0.0885
6.45	0.1827	0.1882	0.0821
6.75	0.1721	0.1229	0.0957
7.05	0.1607	0.0547	0.0920
7.35	0.1359	0.0048	0.0751
7.65	0.0932	-0.0421	0.0423
7.95	0.0565	-0.0730	0.0247
8.25	0.0291	-0.0903	-0.0063
8.55	0.0041	-0.0847	-0.0271
8.85	-0.0149	-0.0736	-0.0359
9.15	-0.0179	-0.0684	-0.0248
9.45	-0.0146	-0.0460	-0.0181
9.75	-0.0135	-0.0216	-0.0076
# ASN-LEU
3.15	0.4996	n0	0.3282
3.45	0.3903	0.4216	0.2097
3.75	0.3374	0.3225	0.1463
4.05	0.2910	0.2899	0.1101
4.35	0.2551	0.2643	0.0707
4.65	0.2363	0.2319	0.0674
4.95	0.2267	0.2438	0.0654
5.25	0.2195	0.2730	0.0777
5.55	0.2178	0.2775	0.0849
5.85	0.2212	0.2537	0.1087
6.15	0.2240	0.2596	0.1301
6.45	0.2243	0.2401	0.1555
6.75	0.2211	0.1892	0.1567
7.05	0.2057	0.1360	0.1583
7.35	0.1833	0.1113	0.1476
7.65	0.1562	0.0681	0.1282
7.95	0.1118	0.0130	0.0846
8.25	0.0694	-0.0247	0.0536
8.55	0.0380	-0.0448	0.0267
8.85	0.0123	-0.0659	-0.0013
9.15	-0.0121	-0.0804	-0.0241
9.45	-0.0204	-0.0815	-0.0290
9.75	-0.0211	-0.0681	-0.0309
# ASN-LYS
3.15	0.2247	n0	0.1033
3.45	0.1733	n0	0.0729
3.75	0.1698	n0	0.0456
4.05	0.1666	-0.3188	0.0269
4.35	0.1680	-0.3337	0.0279
4.65	0.1831	-0.3338	0.0676
4.95	0.2052	-0.2499	0.0955
5.25	0.2270	-0.1923	0.1222
5.55	0.2403	-0.1158	0.1521
5.85	0.2506	-0.0598	0.1815
6.15	0.2514	0.0698	0.1873
6.45	0.2391	0.0968	0.1736
6.75	0.2174	0.1031	0.1569
7.05	0.2006	0.0375	0.1353
7.35	0.1819	0.0165	0.1332
7.65	0.1761	-0.0498	0.1164
7.95	0.1782	-0.0893	0.1112
8.25	0.1866	-0.1093	0.1135
8.55	0.1930	-0.0858	0.1276
8.85	0.2058	-0.0534	0.1232
9.15	0.2164	-0.0032	0.1294
9.45	0.2230	0.0218	0.1431
9.75	0.2279	0.0653	0.1565
# ASN-MET
3.15	0.1649	n0	n0
3.45	0.1596	n0	0.1157
3.75	0.1556	-0.1344	0.0855
4.05	0.1512	-0.1911	0.0823
4.35	0.1582	-0.1207	0.0798
4.65	0.1777	-0.1194	0.1120
4.95	0.1884	-0.1198	0.1257
5.25	0.2039	-0.0551	0.1599
5.55	0.2216	0.0548	0.2043
5.85	0.2356	0.1270	0.2658
6.15	0.2347	0.1821	0.2915
6.45	0.2316	0.2628	0.2814
6.75	0.2176	0.3249	0.2624
7.05	0.1931	0.2842	0.1994
7.35	0.1609	0.2240	0.1160
7.65	0.1317	0.1505	0.0459
7.95	0.0993	0.0699	0.0138
8.25	0.0690	-0.0084	-0.0187
8.55	0.0480	-0.0657	-0.0321
8.85	0.0289	-0.0950	-0.0339
9.15	0.0160	-0.1235	-0.0114
9.45	0.0106	-0.1286	0.0025
9.75	0.0100	-0.1108	0.0266
# ASN-PHE
3.15	0.2396	n0	0.3471
3.45	0.2690	n0	0.3358
3.75	0.2787	0.2650	0.2749
4.05	0.2669	0.1941	0.2629
4.35	0.2415	0.1781	0.2412
4.65	0.2299	0.1733	0.2198
4.95	0.2128	0.1771	0.1719
5.25	0.1908	0.1921	0.1587
5.55	0.1756	0.2230	0.1525
5.85	0.1743	0.2541	0.1385
6.15	0.1722	0.2662	0.1285
6.45	0.1678	0.2808	0.1489
6.75	0.1670	0.2770	0.1588
7.05	0.1589	0.2313	0.1407
7.35	0.1431	0.1957	0.1205
7.65	0.1225	0.1598	0.1041
7.95	0.0988	0.1115	0.0761
8.25	0.0679	0.0660	0.0402
8.55	0.0414	0.0370	0.0147
8.85	0.0168	0.0099	-0.0084
9.15	-0.0073	-0.0173	-0.0304
9.45	-0.0266	-0.0287	-0.0538
9.75	-0.0347	-0.0302	-0.0665
# ASN-PRO
3.15	0.2636	n0	0.4115
3.45	0.2458	-0.5248	0.3218
3.75	0.2387	-0.4854	0.2888
4.05	0.2327	-0.3868	0.2640
4.35	0.2330	-0.2819	0.2434
4.65	0.2493	-0.1896	0.2494
4.95	0.2638	-0.0806	0.2681
5.25	0.2714	0.0863	0.2710
5.55	0.2699	0.2142	0.2505
5.85	0.2557	0.2824	0.2402
6.15	0.2202	0.3003	0.2048
6.45	0.1654	0.2689	0.1448
6.75	0.1090	0.1685	0.0882
7.05	0.0592	0.0595	0.0500
7.35	0.0233	-0.0401	0.0089
7.65	0.0088	-0.0853	-0.0050
7.95	0.0155	-0.0934	-0.0004
8.25	0.0310	-0.0819	0.0134
8.55	0.0559	-0.0526	0.0312
8.85	0.0848	-0.0057	0.0633
9.15	0.1127	0.0453	0.0879
9.45	0.1341	0.0421	0.1001
9.75	0.1498	0.0190	0.1114
# ASN-SER
3.15	-0.4194	-0.8025	-0.3568
3.45	-0.3115	-0.7999	-0.3195
3.75	-0.2360	-0.7224	-0.2898
4.05	-0.1590	-0.6670	-0.2442
4.35	-0.0636	-0.6039	-0.1739
4.65	0.0210	-0.5056	-0.1133
4.95	0.0828	-0.4003	-0.0743
5.25	0.1346	-0.3244	-0.0317
5.55	0.1745	-0.2538	0.0184
5.85	0.1825	-0.1713	0.0364
6.15	0.1682	-0.1355	0.0319
6.45	0.1433	-0.1543	0.0205
6.75	0.1101	-0.1702	0.0038
7.05	0.0789	-0.1963	-0.0292
7.35	0.0570	-0.2467	-0.0499
7.65	0.0467	-0.2579	-0.0555
7.95	0.0451	-0.2491	-0.0497
8.25	0.0527	-0.2326	-0.0389
8.55	0.0678	-0.1965	-0.0114
8.85	0.0875	-0.1403	0.0090
9.15	0.1090	-0.0955	0.0283
9.45	0.1269	-0.0739	0.0389
9.75	0.1417	-0.0462	0.0529
# ASN-THR
3.15	-0.1648	n0	-0.1470
3.45	-0.1328	-0.3329	-0.1436
3.75	-0.1007	-0.2740	-0.1356
4.05	-0.0727	-0.2700	-0.1122
4.35	-0.0359	-0.2509	-0.0817
4.65	0.0001	-0.1734	-0.0643
4.95	0.0373	-0.1132	-0.0507
5.25	0.0687	-0.0762	-0.0350
5.55	0.0970	-0.0461	-0.0202
5.85	0.1163	-0.0082	-0.0176
6.15	0.1251	-0.0065	-0.0134
6.45	0.1201	-0.0184	-0.0035
6.75	0.1100	-0.0398	0.0092
7.05	0.0920	-0.0618	0.0109
7.35	0.0727	-0.1023	0.0088
7.65	0.0614	-0.1251	0.0082
7.95	0.0589	-0.1164	-0.0060
8.25	0.0594	-0.1347	-0.0117
8.55	0.0634	-0.1272	-0.0247
8.85	0.0785	-0.0979	-0.0203
9.15	0.0950	-0.0651	-0.0200
9.45	0.1093	-0.0642	0.0007
9.75	0.1220	-0.0275	0.0067
# ASN-TRP
3.15	-0.1635	n0	n0
3.45	-0.0808	n0	0.1781
3.75	0.0005	n0	0.2063
4.05	0.0685	-0.0316	0.2069
4.35	0.1169	-0.0521	0.2011
4.65	0.1502	-0.0837	0.2168
4.95	0.1721	-0.0764	0.1942
5.25	0.1645	-0.0505	0.1547
5.55	0.1429	-0.0107	0.1247
5.85	0.1202	0.0471	0.0913
6.15	0.1050	0.1301	0.0508
6.45	0.0892	0.1695	0.0382
6.75	0.0854	0.2063	0.0480
7.05	0.0878	0.1929	0.0613
7.35	0.0921	0.1645	0.0508
7.65	0.0837	0.1068	0.0611
7.95	0.0765	0.0815	0.0674
8.25	0.0627	0.0891	0.0592
8.55	0.0461	0.0755	0.0203
8.85	0.0293	0.0634	0.0050
9.15	0.0214	0.0666	-0.0006
9.45	0.0113	0.0511	-0.0094
9.75	0.0015	0.0401	-0.0378
# ASN-TYR
3.15	0.1237	n0	0.0936
3.45	0.1739	n0	0.1307
3.75	0.1736	n0	0.0995
4.05	0.1718	0.1291	0.0967
4.35	0.1549	-0.0073	0.0783
4.65	0.1347	-0.0459	0.0740
4.95	0.1168	-0.0819	0.0451
5.25	0.1013	-0.1126	0.0285
5.55	0.0879	-0.1071	0.0139
5.85	0.0859	-0.0568	0.0108
6.15	0.0962	-0.0084	0.0023
6.45	0.1042	0.0128	0.0149
6.75	0.1079	0.0567	0.0296
7.05	0.1124	0.0751	0.0405
7.35	0.1100	0.0522	0.0392
7.65	0.0995	0.0252	0.0426
7.95	0.0902	0.0173	0.0396
8.25	0.0798	-0.0333	0.0281
8.55	0.0676	-0.0432	0.0161
8.85	0.0556	-0.0405	0.0031
9.15	0.0419	-0.0381	-0.0171
9.45	0.0298	-0.0535	-0.0344
9.75	0.0194	-0.0262	-0.0503
# ASN-VAL
3.15	0.4238	n0	0.3130
3.45	0.3704	n0	0.2215
3.75	0.3181	0.3706	0.1858
4.05	0.2741	0.2678	0.1478
4.35	0.2431	0.2174	0.1350
4.65	0.2279	0.1923	0.1268
4.95	0.2160	0.1767	0.1295
5.25	0.2084	0.1454	0.1336
5.55	0.2066	0.1475	0.1392
5.85	0.2089	0.1521	0.1526
6.15	0.2017	0.1511	0.1598
6.45	0.1844	0.1252	0.1483
6.75	0.1599	0.0885	0.1248
7.05	0.1250	0.0487	0.1019
7.35	0.0796	-0.0377	0.0487
7.65	0.0388	-0.0971	0.0081
7.95	0.0143	-0.1224	-0.0101
8.25	-0.0024	-0.1309	-0.0226
8.55	-0.0129	-0.1362	-0.0355
8.85	-0.0116	-0.0919	-0.0284
9.15	0.0004	-0.0384	-0.0119
9.45	0.0084	-0.0042	-0.0131
9.75	0.0126	0.0133	-0.0140
# ASP-ASP
3.15	0.2869	n0	-0.5201
3.45	0.2991	n0	-0.2337
3.75	0.2841	n0	-0.0720
4.05	0.2587	n0	-0.0173
4.35	0.2533	-0.6558	0.0729
4.65	0.2536	-0.4717	0.0813
4.95	0.2407	-0.3193	0.0702
5.25	0.2290	-0.2829	0.0632
5.55	0.2313	-0.2293	0.0645
5.85	0.2387	-0.1759	0.0726
6.15	0.2387	-0.2357	0.0639
6.45	0.2407	-0.2701	0.0554
6.75	0.2513	-0.2149	0.0586
7.05	0.2506	-0.2037	0.0537
7.35	0.2379	-0.1901	0.0433
7.65	0.2223	-0.1429	0.0227
7.95	0.2115	-0.0948	0.0257
8.25	0.2004	-0.1486	0.0061
8.55	0.1981	-0.1646	0.0060
8.85	0.2052	-0.1526	0.0043
9.15	0.2201	-0.1531	0.0230
9.45	0.2335	-0.1633	0.0242
9.75	0.2490	-0.1344	0.0495
# ASP-CYS
3.15	-0.0635	n0	n0
3.45	-0.0142	n0	n0
3.75	0.0214	n0	n0
4.05	0.0669	n0	n0
4.35	0.1120	n0	n0
4.65	0.1531	n0	0.8043
4.95	0.1792	n0	0.8112
5.25	0.1992	n0	0.7026
5.55	0.2094	n0	0.6023
5.85	0.2010	n0	0.5642
6.15	0.1751	n0	0.5145
6.45	0.1332	n0	0.4183
6.75	0.0883	n0	0.3489
7.05	0.0405	n0	0.3184
7.35	-0.0085	n0	0.2578
7.65	-0.0481	n0	0.1937
7.95	-0.0709	n0	0.1478
8.25	-0.0820	n0	0.1534
8.55	-0.0817	n0	0.1371
8.85	-0.0728	-0.0883	0.1312
9.15	-0.0546	-0.1815	0.1275
9.45	-0.0317	-0.2515	0.1566
9.75	-0.0149	-0.2430	0.1539
# ASP-GLN
3.15	0.1458	n0	0.2544
3.45	0.0221	n0	0.1112
3.75	0.0373	n0	0.0627
4.05	0.0464	-0.4064	0.0371
4.35	0.0477	-0.3973	0.0097
4.65	0.0642	-0.3283	0.0136
4.95	0.1112	-0.2406	0.0324
5.25	0.1495	-0.1343	0.0535
5.55	0.1738	-0.0852	0.0778
5.85	0.1963	-0.0349	0.1081
6.15	0.2186	-0.0071	0.1156
6.45	0.2104	0.0118	0.1271
6.75	0.1915	-0.0188	0.1213
7.05	0.1776	-0.0410	0.0938
7.35	0.1670	-0.0356	0.0532
7.65	0.1575	-0.0903	0.0400
7.95	0.1557	-0.1512	0.0210
8.25	0.1614	-0.2276	0.0074
8.55	0.1660	-0.2380	0.0046
8.85	0.1713	-0.2696	0.0252
9.15	0.1835	-0.2723	0.0442
9.45	0.1963	-0.2457	0.0730
9.75	0.2076	-0.1848	0.0944
# ASP-GLU
3.15	0.5761	n0	0.5062
3.45	0.5801	n0	0.4960
3.75	0.5711	n0	0.4786
4.05	0.5509	-0.3746	0.4548
4.35	0.5232	-0.3253	0.4586
4.65	0.4998	-0.2882	0.4410
4.95	0.4745	-0.2254	0.4123
5.25	0.4415	-0.1798	0.3877
5.55	0.4068	-0.1493	0.3698
5.85	0.3749	-0.1346	0.3476
6.15	0.3418	-0.0991	0.3046
6.45	0.3091	-0.1196	0.2733
6.75	0.2807	-0.1546	0.2382
7.05	0.2597	-0.2056	0.1965
7.35	0.2466	-0.2179	0.1602
7.65	0.2376	-0.2498	0.1328
7.95	0.2328	-0.2616	0.1185
8.25	0.2315	-0.2315	0.1044
8.55	0.2303	-0.1641	0.0955
8.85	0.2312	-0.1171	0.1001
9.15	0.2341	-0.1080	0.1048
9.45	0.2393	-0.0736	0.1036
9.75	0.2447	-0.0452	0.1146
# ASP-GLY
3.15	-0.2006	n0	-0.2900
3.45	-0.1380	-0.2758	-0.2631
3.75	-0.0660	-0.2306	-0.2239
4.05	0.0020	-0.1770	-0.1529
4.35	0.0776	-0.1144	-0.1001
4.65	0.1507	-0.0605	-0.0278
4.95	0.2135	0.0015	0.0378
5.25	0.2520	0.0254	0.0969
5.55	0.2668	0.0162	0.1131
5.85	0.2491	-0.0210	0.1146
6.15	0.1989	-0.0727	0.0819
6.45	0.1307	-0.1458	0.0264
6.75	0.0673	-0.2287	-0.0350
7.05	0.0257	-0.2717	-0.0616
7.35	0.0043	-0.2878	-0.0676
7.65	0.0070	-0.2733	-0.0607
7.95	0.0251	-0.2472	-0.0342
8.25	0.0587	-0.1901	0.0125
8.55	0.0924	-0.1368	0.0500
8.85	0.1259	-0.1006	0.0723
9.15	0.1507	-0.0968	0.0922
9.45	0.1718	-0.0851	0.1075
9.75	0.1806	-0.0835	0.1001
# ASP-HIS
3.15	0.0273	n0	0.0067
3.45	-0.1187	n0	-0.0414
3.75	-0.1752	n0	-0.1079
4.05	-0.1920	n0	-0.1159
4.35	-0.2011	-0.6781	-0.1088
4.65	-0.1887	-0.6022	-0.0947
4.95	-0.1567	-0.4727	-0.0827
5.25	-0.1080	-0.3971	-0.0410
5.55	-0.0566	-0.3562	-0.0043
5.85	-0.0046	-0.2482	0.0244
6.15	0.0362	-0.1716	0.0578
6.45	0.0670	-0.1518	0.0721
6.75	0.0804	-0.1563	0.0806
7.05	0.0844	-0.0924	0.0953
7.35	0.0863	-0.0890	0.1085
7.65	0.0947	-0.0813	0.1048
7.95	0.1053	-0.0814	0.1295
8.25	0.1154	-0.0182	0.1358
8.55	0.1197	-0.0230	0.1315
8.85	0.1225	0.0387	0.1270
9.15	0.1259	0.0655	0.1377
9.45	0.1288	0.1166	0.1198
9.75	0.1335	0.0936	0.1267
# ASP-ILE
3.15	0.6581	n0	n0
3.45	0.6019	n0	0.5641
3.75	0.5458	n0	0.5291
4.05	0.5072	0.3505	0.4833
4.35	0.4686	0.3062	0.4318
4.65	0.4404	0.2695	0.4077
4.95	0.4169	0.2295	0.3886
5.25	0.3939	0.1764	0.3624
5.55	0.3678	0.1540	0.3450
5.85	0.3499	0.1507	0.3364
6.15	0.3277	0.1628	0.3204
6.45	0.3011	0.1616	0.2865
6.75	0.2711	0.1682	0.2624
7.05	0.2424	0.1365	0.2062
7.35	0.1994	0.0691	0.1579
7.65	0.1406	-0.0398	0.0939
7.95	0.0941	-0.1136	0.0605
8.25	0.0586	-0.1584	0.0195
8.55	0.0267	-0.1860	0.0045
8.85	0.0060	-0.1880	-0.0136
9.15	0.0044	-0.1575	-0.0134
9.45	0.0116	-0.1131	-0.0114
9.75	0.0185	-0.0810	-0.0001
# ASP-LEU
3.15	0.6770	n0	0.6986
3.45	0.5605	n0	0.4916
3.75	0.4916	n0	0.4374
4.05	0.4489	0.4439	0.3784
4.35	0.4204	0.3868	0.3316
4.65	0.4003	0.3813	0.2924
4.95	0.3877	0.3728	0.2852
5.25	0.3826	0.4092	0.2720
5.55	0.3763	0.4113	0.2494
5.85	0.3656	0.4469	0.2443
6.15	0.3531	0.4438	0.2473
6.45	0.3392	0.4183	0.2356
6.75	0.3176	0.3210	0.2221
7.05	0.2895	0.2597	0.2076
7.35	0.2582	0.1624	0.1800
7.65	0.2189	0.0842	0.1388
7.95	0.1632	-0.0167	0.0894
8.25	0.1124	-0.0782	0.0495
8.55	0.0714	-0.1091	0.0163
8.85	0.0371	-0.1213	-0.0048
9.15	0.0112	-0.1416	-0.0177
9.45	0.0026	-0.1329	-0.0218
9.75	0.0028	-0.1026	-0.0109
# ASP-LYS
3.15	-0.4343	n0	-0.3251
3.45	-0.3903	-0.8901	-0.3779
3.75	-0.3492	-0.8741	-0.3789
4.05	-0.3120	-0.8920	-0.3482
4.35	-0.2622	-0.8457	-0.3344
4.65	-0.1963	-0.7971	-0.2945
4.95	-0.1335	-0.7086	-0.2415
5.25	-0.0760	-0.6343	-0.1812
5.55	-0.0187	-0.5118	-0.1347
5.85	0.0320	-0.4251	-0.0789
6.15	0.0667	-0.3253	-0.0333
6.45	0.0864	-0.2806	0.0010
6.75	0.0979	-0.2414	0.0097
7.05	0.1084	-0.2735	0.0213
7.35	0.1250	-0.2854	0.0254
7.65	0.1434	-0.3177	0.0441
7.95	0.1666	-0.3051	0.0567
8.25	0.1896	-0.2942	0.0856
8.55	0.2129	-0.2529	0.1044
8.85	0.2271	-0.2090	0.1336
9.15	0.2404	-0.1579	0.1491
9.45	0.2493	-0.1064	0.1663
9.75	0.2576	-0.0578	0.1637
# ASP-MET
3.15	0.4847	n0	n0
3.45	0.4509	n0	n0
3.75	0.4182	n0	0.5129
4.05	0.3953	n0	0.4147
4.35	0.3853	n0	0.3934
4.65	0.3751	-0.0825	0.3493
4.95	0.3688	-0.0991	0.3407
5.25	0.3579	-0.1510	0.2890
5.55	0.3478	-0.1462	0.2824
5.85	0.3331	-0.1373	0.2734
6.15	0.3097	-0.1539	0.2750
6.45	0.2849	-0.1738	0.2590
6.75	0.2602	-0.1829	0.2785
7.05	0.2361	-0.2162	0.2503
7.35	0.2115	-0.2277	0.2120
7.65	0.1866	-0.2208	0.1760
7.95	0.1626	-0.2323	0.1421
8.25	0.1361	-0.2513	0.0805
8.55	0.1094	-0.2111	0.0453
8.85	0.0891	-0.1865	0.0228
9.15	0.0723	-0.1780	0.0033
9.45	0.0639	-0.1590	-0.0107
9.75	0.0612	-0.0924	0.0022
# ASP-PHE
3.15	0.8571	n0	n0
3.45	0.7949	n0	n0
3.75	0.6868	n0	0.9038
4.05	0.6116	n0	0.7992
4.35	0.5416	n0	0.6506
4.65	0.4752	0.6394	0.5517
4.95	0.4098	0.5115	0.4686
5.25	0.3584	0.4430	0.3862
5.55	0.3185	0.4227	0.3281
5.85	0.2883	0.3820	0.2931
6.15	0.2622	0.3438	0.2554
6.45	0.2464	0.3312	0.2110
6.75	0.2384	0.3281	0.1896
7.05	0.2291	0.3241	0.1808
7.35	0.2125	0.2548	0.1496
7.65	0.1961	0.1896	0.1403
7.95	0.1709	0.1470	0.1326
8.25	0.1356	0.0978	0.1144
8.55	0.1009	0.0341	0.0894
8.85	0.0706	0.0068	0.0711
9.15	0.0398	0.0041	0.0408
9.45	0.0169	-0.0032	0.0163
9.75	0.0020	-0.0126	0.0036
# ASP-PRO
3.15	0.3676	n0	0.5503
3.45	0.3643	n0	0.4789
3.75	0.3671	n0	0.3550
4.05	0.3555	n0	0.3741
4.35	0.3612	n0	0.3406
4.65	0.3774	n0	0.3427
4.95	0.3926	n0	0.3342
5.25	0.3998	n0	0.3483
5.55	0.4021	0.2586	0.3348
5.85	0.3858	0.2555	0.3054
6.15	0.3437	0.2609	0.2565
6.45	0.2775	0.1101	0.2146
6.75	0.2044	-0.0087	0.1406
7.05	0.1332	-0.0959	0.0911
7.35	0.0785	-0.1843	0.0515
7.65	0.0501	-0.2297	0.0313
7.95	0.0456	-0.2136	0.0287
8.25	0.0553	-0.2002	0.0358
8.55	0.0764	-0.1437	0.0504
8.85	0.1049	-0.0500	0.0737
9.15	0.1343	-0.0124	0.0951
9.45	0.1566	-0.0018	0.1135
9.75	0.1737	0.0159	0.1210
# ASP-SER
3.15	-0.7964	-1.0592	-0.8004
3.45	-0.6338	-0.9346	-0.6779
3.75	-0.5033	-0.8422	-0.5717
4.05	-0.3345	-0.7301	-0.4059
4.35	-0.1606	-0.5977	-0.2340
4.65	-0.0332	-0.5233	-0.0959
4.95	0.0654	-0.4594	0.0104
5.25	0.1671	-0.3869	0.1305
5.55	0.2347	-0.3213	0.2076
5.85	0.2511	-0.2894	0.2269
6.15	0.2469	-0.2374	0.2141
6.45	0.2303	-0.2112	0.1844
6.75	0.1977	-0.2218	0.1467
7.05	0.1633	-0.2410	0.0992
7.35	0.1308	-0.2557	0.0590
7.65	0.1098	-0.2858	0.0257
7.95	0.1024	-0.3072	0.0150
8.25	0.1071	-0.2844	0.0127
8.55	0.1212	-0.2404	0.0238
8.85	0.1428	-0.1916	0.0367
9.15	0.1653	-0.1382	0.0623
9.45	0.1853	-0.0807	0.0779
9.75	0.2005	-0.0455	0.0932
# ASP-THR
3.15	-0.4991	-0.6624	-0.5388
3.45	-0.3856	-0.5828	-0.4660
3.75	-0.2988	-0.5301	-0.3978
4.05	-0.2186	-0.4679	-0.3163
4.35	-0.1154	-0.3691	-0.2280
4.65	-0.0146	-0.2699	-0.1367
4.95	0.0659	-0.1892	-0.0623
5.25	0.1280	-0.1245	0.0044
5.55	0.1897	-0.0714	0.0635
5.85	0.2284	-0.0747	0.1179
6.15	0.2381	-0.0753	0.1416
6.45	0.2255	-0.1258	0.1499
6.75	0.2137	-0.1946	0.1373
7.05	0.1894	-0.2560	0.1096
7.35	0.1601	-0.2949	0.0607
7.65	0.1336	-0.3337	0.0307
7.95	0.1217	-0.3384	0.0091
8.25	0.1130	-0.3059	-0.0007
8.55	0.1135	-0.2491	-0.0040
8.85	0.1211	-0.1923	0.0149
9.15	0.1383	-0.1141	0.0269
9.45	0.1533	-0.0605	0.0417
9.75	0.1678	-0.0279	0.0449
# ASP-TRP
3.15	1.0885	n0	n0
3.45	0.9445	n0	n0
3.75	0.8115	n0	n0
4.05	0.6233	n0	0.7537
4.35	0.4781	n0	0.6022
4.65	0.3866	n0	0.5289
4.95	0.3006	n0	0.4502
5.25	0.2234	0.2505	0.3503
5.55	0.1682	0.1723	0.2544
5.85	0.1441	0.1893	0.2186
6.15	0.1248	0.1769	0.1735
6.45	0.1059	0.1190	0.1285
6.75	0.1020	0.1095	0.1214
7.05	0.1127	0.1562	0.1350
7.35	0.1089	0.1398	0.1341
7.65	0.1049	0.1320	0.1318
7.95	0.1025	0.1662	0.1325
8.25	0.1000	0.2250	0.1312
8.55	0.0866	0.1797	0.1052
8.85	0.0741	0.1282	0.0906
9.15	0.0635	0.0754	0.0675
9.45	0.0511	0.0432	0.0643
9.75	0.0392	-0.0190	0.0463
# ASP-TYR
3.15	0.8990	n0	n0
3.45	0.7844	n0	0.6755
3.75	0.5601	n0	0.4884
4.05	0.3660	0.0994	0.3127
4.35	0.2198	-0.1066	0.1750
4.65	0.1477	-0.1785	0.1003
4.95	0.0889	-0.2133	0.0223
5.25	0.0426	-0.2400	-0.0233
5.55	0.0266	-0.2230	-0.0374
5.85	0.0517	-0.1610	-0.0253
6.15	0.0779	-0.0861	-0.0075
6.45	0.0987	-0.0427	0.0308
6.75	0.1212	-0.0057	0.0636
7.05	0.1427	0.0277	0.0734
7.35	0.1381	0.0421	0.0722
7.65	0.1263	0.0273	0.0759
7.95	0.1188	0.0157	0.0577
8.25	0.1122	0.0055	0.0388
8.55	0.1018	-0.0063	0.0327
8.85	0.0886	-0.0315	0.0250
9.15	0.0749	-0.0478	0.0029
9.45	0.0637	-0.0546	-0.0067
9.75	0.0538	-0.0531	-0.0089
# ASP-VAL
3.15	0.5288	n0	0.4939
3.45	0.4607	n0	0.4466
3.75	0.4095	n0	0.3307
4.05	0.3867	0.2371	0.2816
4.35	0.3728	0.2712	0.2529
4.65	0.3641	0.3157	0.2549
4.95	0.3569	0.4121	0.2343
5.25	0.3546	0.4152	0.2315
5.55	0.3521	0.4462	0.2287
5.85	0.3413	0.4341	0.2392
6.15	0.3186	0.4134	0.2105
6.45	0.2861	0.3344	0.1878
6.75	0.2437	0.2485	0.1434
7.05	0.1893	0.0896	0.1089
7.35	0.1292	-0.0341	0.0484
7.65	0.0781	-0.1146	0.0047
7.95	0.0436	-0.1789	-0.0190
8.25	0.0212	-0.2102	-0.0291
8.55	0.0100	-0.2041	-0.0380
8.85	0.0116	-0.1636	-0.0290
9.15	0.0237	-0.1290	-0.0160
9.45	0.0367	-0.0875	-0.0017
9.75	0.0462	-0.0650	0.0093
# CYS-CYS
3.15	-2.3737	n0	-2.1159
3.45	-1.9703	n0	-1.7645
3.75	-1.6932	n0	-1.4918
4.05	-1.4767	n0	-1.3105
4.35	-1.1568	n0	-1.0122
4.65	-1.0252	n0	-0.9753
4.95	-0.9073	n0	-0.9428
5.25	-0.7689	n0	-0.8982
5.55	-0.6419	n0	-0.8488
5.85	-0.5459	n0	-0.9172
6.15	-0.4981	n0	-0.9983
6.45	-0.4841	n0	-1.0783
6.75	-0.5079	n0	-1.1416
7.05	-0.5434	n0	-1.1985
7.35	-0.5435	n0	-1.1812
7.65	-0.5298	n0	-1.1045
7.95	-0.4958	n0	-0.9720
8.25	-0.4615	-0.1824	-0.7931
8.55	-0.4172	-0.2087	-0.5811
8.85	-0.3793	-0.1811	-0.3664
9.15	-0.3525	-0.1942	-0.1877
9.45	-0.3371	-0.1628	-0.0718
9.75	-0.3192	-0.1202	-0.0967
# CYS-GLN
3.15	0.0373	n0	n0
3.45	0.0010	n0	n0
3.75	0.0045	n0	0.0620
4.05	-0.0008	n0	0.0606
4.35	0.0054	n0	0.0962
4.65	0.0294	n0	0.1200
4.95	0.0546	n0	0.2026
5.25	0.0778	n0	0.2667
5.55	0.1012	n0	0.2727
5.85	0.1189	n0	0.2685
6.15	0.1164	n0	0.2931
6.45	0.1021	n0	0.2095
6.75	0.0735	n0	0.0794
7.05	0.0381	n0	0.0432
7.35	0.0039	n0	0.0033
7.65	-0.0204	n0	-0.0389
7.95	-0.0445	n0	-0.0526
8.25	-0.0618	0.0732	-0.0249
8.55	-0.0724	0.0607	-0.0136
8.85	-0.0776	0.0298	-0.0059
9.15	-0.0819	0.0233	0.0174
9.45	-0.0815	0.0177	0.0303
9.75	-0.0784	0.0491	0.0455
# CYS-GLU
3.15	0.1464	n0	n0
3.45	0.1593	n0	n0
3.75	0.1835	n0	n0
4.05	0.2054	n0	n0
4.35	0.2175	n0	0.7447
4.65	0.2399	n0	0.8119
4.95	0.2710	n0	0.8480
5.25	0.2942	n0	0.8202
5.55	0.3147	n0	0.8165
5.85	0.3279	n0	0.8637
6.15	0.3234	n0	0.8102
6.45	0.2919	n0	0.7196
6.75	0.2420	n0	0.6526
7.05	0.1796	n0	0.5901
7.35	0.1204	n0	0.4377
7.65	0.0703	-0.1185	0.3459
7.95	0.0369	-0.1811	0.2713
8.25	0.0085	-0.1270	0.2059
8.55	-0.0064	-0.0898	0.1670
8.85	-0.0120	0.0276	0.1407
9.15	-0.0135	0.0711	0.1259
9.45	-0.0149	0.1178	0.1263
9.75	-0.0077	0.1203	0.1244
# CYS-GLY
3.15	-0.4120	n0	n0
3.45	-0.3833	-0.5918	-0.1483
3.75	-0.3433	-0.5345	-0.1731
4.05	-0.2880	-0.4008	-0.1658
4.35	-0.2382	-0.3033	-0.1475
4.65	-0.1952	-0.2408	-0.1187
4.95	-0.1547	-0.1548	-0.0888
5.25	-0.1270	-0.0648	-0.0642
5.55	-0.1249	-0.0293	-0.0499
5.85	-0.1533	-0.0483	-0.0588
6.15	-0.1960	-0.1114	-0.0905
6.45	-0.2480	-0.1758	-0.1250
6.75	-0.2960	-0.2428	-0.1458
7.05	-0.3286	-0.2884	-0.1676
7.35	-0.3391	-0.3369	-0.1712
7.65	-0.3294	-0.3262	-0.1586
7.95	-0.3050	-0.3090	-0.1465
8.25	-0.2779	-0.2788	-0.1331
8.55	-0.2489	-0.2603	-0.1123
8.85	-0.2195	-0.2156	-0.0910
9.15	-0.1918	-0.1898	-0.0830
9.45	-0.1704	-0.1469	-0.0695
9.75	-0.1488	-0.1114	-0.0411
# CYS-HIS
3.15	-0.2605	n0	n0
3.45	-0.3114	n0	n0
3.75	-0.3345	n0	-0.1778
4.05	-0.3327	n0	-0.1588
4.35	-0.3220	n0	-0.0812
4.65	-0.3017	n0	-0.0529
4.95	-0.2722	n0	-0.0759
5.25	-0.2354	n0	-0.0467
5.55	-0.1954	n0	0.0335
5.85	-0.1626	n0	0.0312
6.15	-0.1386	n0	0.0378
6.45	-0.1245	n0	0.0276
6.75	-0.1331	n0	-0.0083
7.05	-0.1486	n0	-0.0590
7.35	-0.1595	n0	-0.0907
7.65	-0.1735	n0	-0.1274
7.95	-0.1876	-0.0243	-0.1382
8.25	-0.1869	-0.0575	-0.1106
8.55	-0.1841	-0.0347	-0.0995
8.85	-0.1818	0.0139	-0.0946
9.15	-0.1776	0.0704	-0.0802
9.45	-0.1651	0.1314	-0.0721
9.75	-0.1619	0.0776	-0.0874
# CYS-ILE
3.15	-0.1470	n0	n0
3.45	-0.2661	n0	-0.1734
3.75	-0.3320	n0	-0.2545
4.05	-0.3819	0.0462	-0.3378
4.35	-0.4257	-0.0487	-0.3791
4.65	-0.4438	-0.0857	-0.3958
4.95	-0.4527	-0.1243	-0.4071
5.25	-0.4553	-0.1632	-0.4017
5.55	-0.4463	-0.1633	-0.3860
5.85	-0.4221	-0.1411	-0.3467
6.15	-0.3923	-0.1273	-0.3110
6.45	-0.3595	-0.1078	-0.2475
6.75	-0.3224	-0.0577	-0.1813
7.05	-0.2961	-0.0087	-0.1428
7.35	-0.2910	-0.0053	-0.1303
7.65	-0.2962	-0.0004	-0.1118
7.95	-0.3031	-0.0136	-0.1397
8.25	-0.3140	-0.0225	-0.1499
8.55	-0.3203	-0.0596	-0.1751
8.85	-0.3215	-0.0550	-0.1895
9.15	-0.3173	-0.0727	-0.2053
9.45	-0.3121	-0.0695	-0.2089
9.75	-0.3066	-0.0773	-0.2220
# CYS-LEU
3.15	0.1070	n0	n0
3.45	-0.1529	n0	0.1503
3.75	-0.3024	-0.0390	-0.0313
4.05	-0.3861	-0.1176	-0.1341
4.35	-0.4369	-0.1586	-0.1902
4.65	-0.4703	-0.2020	-0.2228
4.95	-0.4818	-0.2123	-0.2333
5.25	-0.4679	-0.2052	-0.2166
5.55	-0.4372	-0.1881	-0.1678
5.85	-0.3947	-0.1728	-0.1257
6.15	-0.3413	-0.1357	-0.0802
6.45	-0.2826	-0.1012	-0.0285
6.75	-0.2387	-0.0558	0.0180
7.05	-0.2090	-0.0042	-0.0022
7.35	-0.2068	0.0505	-0.0189
7.65	-0.2253	0.0265	-0.0402
7.95	-0.2483	0.0168	-0.0550
8.25	-0.2647	-0.0010	-0.0921
8.55	-0.2824	-0.0535	-0.1105
8.85	-0.2953	-0.0983	-0.1096
9.15	-0.2970	-0.1041	-0.1011
9.45	-0.2937	-0.1132	-0.1100
9.75	-0.2884	-0.1219	-0.1047
# CYS-LYS
3.15	0.3664	n0	n0
3.45	0.2669	n0	n0
3.75	0.2480	n0	0.3367
4.05	0.2299	n0	0.3497
4.35	0.2212	n0	0.3934
4.65	0.2279	n0	0.4820
4.95	0.2490	n0	0.5327
5.25	0.2629	n0	0.5553
5.55	0.2734	n0	0.6043
5.85	0.2812	n0	0.5353
6.15	0.2804	n0	0.4656
6.45	0.2518	n0	0.3682
6.75	0.2122	n0	0.2841
7.05	0.1797	n0	0.1843
7.35	0.1412	n0	0.1707
7.65	0.1056	n0	0.1565
7.95	0.0790	n0	0.1637
8.25	0.0616	n0	0.1710
8.55	0.0448	n0	0.1961
8.85	0.0279	n0	0.1852
9.15	0.0178	0.1594	0.1737
9.45	0.0086	0.0557	0.1603
9.75	0.0037	0.0371	0.1376
# CYS-MET
3.15	-0.3574	n0	n0
3.45	-0.4233	n0	n0
3.75	-0.4327	n0	-0.2342
4.05	-0.4476	n0	-0.2294
4.35	-0.4426	-0.1340	-0.2314
4.65	-0.4310	-0.1486	-0.2303
4.95	-0.4048	-0.1278	-0.2063
5.25	-0.3743	-0.0883	-0.1663
5.55	-0.3361	-0.0726	-0.1166
5.85	-0.2964	-0.0754	-0.0783
6.15	-0.2652	-0.0674	-0.0416
6.45	-0.2444	-0.0461	-0.0433
6.75	-0.2354	-0.0776	-0.0569
7.05	-0.2379	-0.1021	-0.1042
7.35	-0.2566	-0.1031	-0.1740
7.65	-0.2704	-0.1077	-0.2036
7.95	-0.2804	-0.1491	-0.2143
8.25	-0.2841	-0.1537	-0.2148
8.55	-0.2929	-0.1676	-0.2233
8.85	-0.2940	-0.1705	-0.1938
9.15	-0.2910	-0.1885	-0.1678
9.45	-0.2872	-0.1811	-0.1363
9.75	-0.2816	-0.1732	-0.1255
# CYS-PHE
3.15	-0.4686	n0	n0
3.45	-0.4343	-0.2856	-0.1797
3.75	-0.4190	-0.2392	-0.1135
4.05	-0.4112	-0.1996	-0.1249
4.35	-0.4270	-0.2224	-0.1709
[truncated: 3,042 more rows]
