# Supplementary material for: A comprehensive computational study of amino acid interactions in membrane proteins
Source: Sci Rep. 2019 Aug 19;9:12043. doi: 10.1038/s41598-019-48541-2 (PMC6700154; doi:10.1038/s41598-019-48541-2)
Supplement: Supplementary file 2 — Supplementary Files [file 41598_2019_48541_MOESM2_ESM.zip › TableS5.csv]

#distance	Transmembrane	Alpha-transmembrane	Beta-transmembrane
#n0 indicates numbers of occurences < 10
# ALA-ALA
3.15	-0.6906	-0.6916	-0.6877
3.45	-0.5364	-0.5368	-0.5487
3.75	-0.4173	-0.4100	-0.4748
4.05	-0.2837	-0.2667	-0.3571
4.35	-0.1851	-0.1675	-0.2588
4.65	-0.1135	-0.1046	-0.1433
4.95	-0.0762	-0.0733	-0.0613
5.25	-0.0615	-0.0697	0.0329
5.55	-0.0649	-0.0781	0.0694
5.85	-0.0815	-0.0912	0.0293
6.15	-0.1420	-0.1459	-0.0637
6.45	-0.1680	-0.1647	-0.1577
6.75	-0.1875	-0.1720	-0.2488
7.05	-0.2128	-0.1918	-0.3058
7.35	-0.2383	-0.2212	-0.3154
7.65	-0.1916	-0.1714	-0.2922
7.95	-0.1388	-0.1192	-0.2275
8.25	-0.1144	-0.1041	-0.1489
8.55	-0.0917	-0.0873	-0.0754
8.85	-0.0397	-0.0298	-0.0369
9.15	-0.0322	-0.0218	-0.0123
9.45	-0.0481	-0.0347	-0.0382
9.75	-0.0674	-0.0474	-0.0931
# ALA-ARG
3.15	n0	n0	n0
3.45	-0.0521	n0	-0.2713
3.75	0.0013	n0	-0.1652
4.05	0.0507	0.3155	-0.0928
4.35	0.0623	0.2087	-0.0075
4.65	0.1214	0.2261	0.0722
4.95	0.1698	0.2323	0.1506
5.25	0.2174	0.2666	0.1959
5.55	0.2537	0.2800	0.2487
5.85	0.2881	0.3179	0.2628
6.15	0.3039	0.3328	0.2765
6.45	0.3044	0.3466	0.2636
6.75	0.2565	0.2929	0.2302
7.05	0.1697	0.2276	0.1362
7.35	0.1151	0.1792	0.0938
7.65	0.0679	0.1308	0.0540
7.95	0.0085	0.0817	-0.0166
8.25	-0.0234	0.0528	-0.0547
8.55	-0.0099	0.0618	-0.0486
8.85	-0.0139	0.0488	-0.0592
9.15	-0.0155	0.0483	-0.0809
9.45	-0.0048	0.0538	-0.0729
9.75	0.0098	0.0602	-0.0596
# ALA-ASN
3.15	-0.3322	-0.5058	n0
3.45	-0.2865	-0.4434	n0
3.75	-0.2200	-0.3517	n0
4.05	-0.1098	-0.2155	0.1667
4.35	-0.0589	-0.1431	0.1449
4.65	0.0050	-0.0659	0.1667
4.95	0.0706	0.0217	0.1646
5.25	0.1129	0.0761	0.1702
5.55	0.1190	0.0912	0.1473
5.85	0.1333	0.1170	0.1293
6.15	0.0938	0.0886	0.0642
6.45	0.0358	0.0559	-0.0402
6.75	-0.0369	-0.0022	-0.1302
7.05	-0.1171	-0.0964	-0.1722
7.35	-0.1923	-0.1769	-0.2284
7.65	-0.2276	-0.2156	-0.2529
7.95	-0.2342	-0.2440	-0.2197
8.25	-0.2192	-0.2503	-0.1625
8.55	-0.1802	-0.2173	-0.1165
8.85	-0.1235	-0.1634	-0.0597
9.15	-0.0741	-0.1225	0.0074
9.45	-0.0346	-0.0804	0.0345
9.75	-0.0116	-0.0554	0.0474
# ALA-ASP
3.15	n0	n0	n0
3.45	n0	n0	n0
3.75	-0.0226	-0.1910	n0
4.05	0.0057	-0.1738	n0
4.35	0.0778	-0.0926	n0
4.65	0.1544	-0.0089	0.4120
4.95	0.1288	-0.0381	0.3852
5.25	0.1613	-0.0271	0.4607
5.55	0.1747	-0.0080	0.4538
5.85	0.1434	-0.0302	0.3968
6.15	0.0454	-0.0919	0.2212
6.45	0.0052	-0.1012	0.1338
6.75	-0.0703	-0.1205	-0.0111
7.05	-0.1537	-0.1788	-0.1079
7.35	-0.2264	-0.2297	-0.1893
7.65	-0.2508	-0.2449	-0.2158
7.95	-0.2543	-0.2410	-0.2295
8.25	-0.2241	-0.2216	-0.1980
8.55	-0.1875	-0.1972	-0.1656
8.85	-0.1227	-0.1470	-0.1028
9.15	-0.0637	-0.1060	-0.0387
9.45	-0.0214	-0.0675	-0.0037
9.75	-0.0201	-0.0867	0.0173
# ALA-CYS
3.15	-0.6814	-0.6828	n0
3.45	-0.5852	-0.5901	n0
3.75	-0.5002	-0.5054	n0
4.05	-0.3799	-0.3929	n0
4.35	-0.3134	-0.3231	n0
4.65	-0.2622	-0.2682	n0
4.95	-0.2198	-0.2213	n0
5.25	-0.1721	-0.1758	n0
5.55	-0.1776	-0.1766	n0
5.85	-0.1616	-0.1581	n0
6.15	-0.1305	-0.1282	n0
6.45	-0.1170	-0.1264	n0
6.75	-0.1660	-0.1820	n0
7.05	-0.1756	-0.1953	n0
7.35	-0.1865	-0.2119	n0
7.65	-0.2205	-0.2514	n0
7.95	-0.2303	-0.2564	n0
8.25	-0.1837	-0.1982	n0
8.55	-0.1459	-0.1536	n0
8.85	-0.1125	-0.1125	n0
9.15	-0.0942	-0.0831	n0
9.45	-0.0840	-0.0649	n0
9.75	-0.0947	-0.0723	n0
# ALA-GLN
3.15	-0.3076	n0	n0
3.45	-0.2856	-0.2386	n0
3.75	-0.2314	-0.1743	-0.2443
4.05	-0.1798	-0.1203	-0.1980
4.35	-0.1055	-0.0548	-0.1180
4.65	-0.0202	0.0276	-0.0411
4.95	0.0755	0.0917	0.0892
5.25	0.1618	0.1542	0.2114
5.55	0.2426	0.2103	0.3374
5.85	0.2681	0.2236	0.3870
6.15	0.2572	0.2041	0.3879
6.45	0.2158	0.1745	0.3269
6.75	0.1318	0.1147	0.1823
7.05	0.0248	0.0302	0.0440
7.35	-0.0567	-0.0336	-0.0619
7.65	-0.1110	-0.0876	-0.1108
7.95	-0.1458	-0.1119	-0.1666
8.25	-0.1594	-0.1200	-0.1889
8.55	-0.1374	-0.0994	-0.1772
8.85	-0.0931	-0.0559	-0.1440
9.15	-0.0521	-0.0123	-0.1201
9.45	-0.0111	0.0237	-0.0755
9.75	0.0238	0.0532	-0.0440
# ALA-GLU
3.15	n0	n0	n0
3.45	-0.1476	n0	n0
3.75	-0.1363	0.0239	-0.2980
4.05	-0.0519	0.1136	-0.2213
4.35	-0.0028	0.1679	-0.1863
4.65	0.0309	0.1793	-0.1492
4.95	0.0978	0.2327	-0.0774
5.25	0.1736	0.2661	0.0408
5.55	0.2073	0.2606	0.1241
5.85	0.2145	0.2237	0.2080
6.15	0.2079	0.2084	0.2279
6.45	0.1485	0.1346	0.2074
6.75	0.0600	0.0654	0.0865
7.05	-0.0392	-0.0176	-0.0351
7.35	-0.1007	-0.0560	-0.1246
7.65	-0.1452	-0.1022	-0.1643
7.95	-0.1700	-0.1111	-0.2166
8.25	-0.1624	-0.1117	-0.2064
8.55	-0.1207	-0.0711	-0.1760
8.85	-0.0802	-0.0461	-0.1291
9.15	-0.0482	-0.0099	-0.1167
9.45	-0.0182	-0.0017	-0.0560
9.75	0.0033	0.0139	-0.0284
# ALA-GLY
3.15	-0.6312	-0.6947	-0.2753
3.45	-0.5632	-0.6329	-0.1782
3.75	-0.4452	-0.5061	-0.1189
4.05	-0.3291	-0.3850	-0.0341
4.35	-0.2442	-0.2926	0.0223
4.65	-0.1917	-0.2301	0.0395
4.95	-0.1174	-0.1275	-0.0183
5.25	-0.1011	-0.0890	-0.0926
5.55	-0.1651	-0.1424	-0.1906
5.85	-0.2122	-0.1714	-0.3014
6.15	-0.2301	-0.1682	-0.3831
6.45	-0.2626	-0.2003	-0.4113
6.75	-0.2873	-0.2339	-0.4022
7.05	-0.2613	-0.2133	-0.3584
7.35	-0.2165	-0.1820	-0.2737
7.65	-0.1833	-0.1782	-0.1496
7.95	-0.1542	-0.1685	-0.0467
8.25	-0.1300	-0.1541	0.0127
8.55	-0.1314	-0.1597	0.0434
8.85	-0.1217	-0.1431	0.0308
9.15	-0.1050	-0.1129	-0.0111
9.45	-0.0892	-0.0815	-0.0639
9.75	-0.0691	-0.0437	-0.1122
# ALA-HIS
3.15	n0	n0	n0
3.45	n0	n0	n0
3.75	0.3147	0.2032	n0
4.05	0.2654	0.2035	n0
4.35	0.2348	0.2102	n0
4.65	0.2231	0.2246	n0
4.95	0.1817	0.2026	n0
5.25	0.1405	0.1740	n0
5.55	0.1397	0.1703	n0
5.85	0.1582	0.1951	n0
6.15	0.1703	0.2070	n0
6.45	0.1776	0.2140	n0
6.75	0.1966	0.2241	n0
7.05	0.1776	0.2115	0.3902
7.35	0.1128	0.1468	0.2800
7.65	0.0347	0.0781	0.1861
7.95	-0.0120	0.0427	0.1102
8.25	-0.0451	0.0190	0.0340
8.55	-0.0486	0.0248	-0.0187
8.85	-0.0235	0.0675	-0.0396
9.15	0.0305	0.1267	-0.0096
9.45	0.0835	0.1780	0.0300
9.75	0.1422	0.2362	0.0777
# ALA-ILE
3.15	0.1429	0.1063	n0
3.45	0.0294	-0.0003	n0
3.75	0.0389	0.0097	n0
4.05	0.0395	0.0172	0.1725
4.35	0.0258	0.0107	0.0732
4.65	0.0011	-0.0094	0.0566
4.95	-0.0168	-0.0275	0.0661
5.25	-0.0248	-0.0351	0.0832
5.55	-0.0381	-0.0477	0.1052
5.85	-0.0536	-0.0611	0.0981
6.15	-0.0414	-0.0488	0.0862
6.45	-0.0155	-0.0156	-0.0143
6.75	-0.0148	-0.0086	-0.0991
7.05	-0.0272	-0.0163	-0.1885
7.35	-0.0182	-0.0037	-0.2359
7.65	-0.0206	-0.0062	-0.2547
7.95	-0.0453	-0.0403	-0.2167
8.25	-0.0368	-0.0360	-0.1724
8.55	-0.0027	-0.0032	-0.0925
8.85	0.0124	0.0114	-0.0318
9.15	0.0190	0.0168	0.0511
9.45	0.0277	0.0269	0.0998
9.75	0.0211	0.0224	0.1053
# ALA-LEU
3.15	0.2035	0.1566	n0
3.45	0.1116	0.0667	n0
3.75	0.0509	0.0362	0.0607
4.05	0.0025	0.0090	-0.1077
4.35	-0.0284	-0.0109	-0.1897
4.65	-0.0316	-0.0071	-0.2258
4.95	-0.0307	0.0037	-0.2624
5.25	-0.0240	0.0101	-0.2469
5.55	-0.0075	0.0196	-0.1882
5.85	0.0119	0.0294	-0.1144
6.15	0.0223	0.0343	-0.0658
6.45	0.0431	0.0465	0.0023
6.75	0.0640	0.0631	0.0330
7.05	0.0369	0.0335	-0.0130
7.35	-0.0008	-0.0043	-0.0655
7.65	-0.0175	-0.0191	-0.1046
7.95	-0.0437	-0.0447	-0.1250
8.25	-0.0745	-0.0771	-0.1387
8.55	-0.0812	-0.0821	-0.1232
8.85	-0.0640	-0.0603	-0.1079
9.15	-0.0492	-0.0448	-0.0644
9.45	-0.0413	-0.0361	-0.0447
9.75	-0.0378	-0.0299	-0.0449
# ALA-LYS
3.15	n0	n0	n0
3.45	n0	n0	n0
3.75	0.3924	n0	n0
4.05	0.3464	0.2318	n0
4.35	0.3570	0.2612	n0
4.65	0.4081	0.3599	n0
4.95	0.4518	0.4087	n0
5.25	0.4852	0.4359	0.6117
5.55	0.5009	0.4735	0.5621
5.85	0.5259	0.5020	0.5652
6.15	0.5388	0.4973	0.6334
6.45	0.5002	0.4475	0.6409
6.75	0.3976	0.3661	0.5015
7.05	0.3336	0.3012	0.4443
7.35	0.2225	0.2137	0.3002
7.65	0.1197	0.1511	0.1322
7.95	0.0429	0.1054	0.0062
8.25	0.0093	0.0936	-0.0654
8.55	-0.0078	0.1060	-0.1311
8.85	-0.0164	0.1131	-0.1741
9.15	0.0156	0.1594	-0.1747
9.45	0.0506	0.1949	-0.1525
9.75	0.0737	0.2212	-0.1403
# ALA-MET
3.15	-0.1141	-0.1155	n0
3.45	-0.1881	-0.1639	n0
3.75	-0.2193	-0.2072	n0
4.05	-0.1965	-0.1803	-0.4290
4.35	-0.1886	-0.1744	-0.4150
4.65	-0.1394	-0.1180	-0.3806
4.95	-0.0805	-0.0644	-0.2759
5.25	-0.0157	0.0010	-0.2078
5.55	0.0353	0.0473	-0.0938
5.85	0.0873	0.0967	0.0222
6.15	0.1094	0.1059	0.1798
6.45	0.1065	0.0986	0.1976
6.75	0.0679	0.0529	0.1951
7.05	0.0182	0.0001	0.1110
7.35	-0.0249	-0.0519	0.0954
7.65	-0.0605	-0.0845	-0.0051
7.95	-0.0948	-0.1140	-0.0756
8.25	-0.1100	-0.1250	-0.1108
8.55	-0.0993	-0.1090	-0.0992
8.85	-0.1004	-0.1005	-0.1485
9.15	-0.1006	-0.0937	-0.1734
9.45	-0.0841	-0.0770	-0.1422
9.75	-0.0687	-0.0592	-0.1268
# ALA-PHE
3.15	-0.0678	-0.1447	n0
3.45	-0.0476	-0.0959	n0
3.75	-0.0657	-0.0787	-0.0532
4.05	-0.0608	-0.0601	-0.1069
4.35	-0.0586	-0.0418	-0.1509
4.65	-0.0582	-0.0300	-0.1831
4.95	-0.0558	-0.0183	-0.2202
5.25	-0.0266	0.0102	-0.1856
5.55	0.0009	0.0400	-0.1621
5.85	0.0370	0.0731	-0.1317
6.15	0.0719	0.1025	-0.0917
6.45	0.1198	0.1413	-0.0071
6.75	0.1418	0.1581	0.0283
7.05	0.1436	0.1467	0.0721
7.35	0.1182	0.1093	0.1145
7.65	0.0766	0.0543	0.1640
7.95	0.0151	-0.0091	0.1363
8.25	-0.0389	-0.0646	0.1168
8.55	-0.0738	-0.0955	0.1038
8.85	-0.0856	-0.0993	0.0592
9.15	-0.0836	-0.0859	0.0033
9.45	-0.0687	-0.0625	-0.0275
9.75	-0.0363	-0.0225	-0.0354
# ALA-PRO
3.15	-0.0541	-0.1224	n0
3.45	-0.0854	-0.1228	n0
3.75	-0.0493	-0.0795	n0
4.05	-0.0463	-0.0651	n0
4.35	0.0350	0.0276	n0
4.65	0.0613	0.0653	-0.0508
4.95	0.0754	0.0779	-0.0252
5.25	0.0904	0.0904	0.0397
5.55	0.0930	0.0849	0.1281
5.85	0.0077	-0.0116	0.1532
6.15	-0.0523	-0.0851	0.2203
6.45	-0.1002	-0.1404	0.2379
6.75	-0.1470	-0.1913	0.1651
7.05	-0.1972	-0.2487	0.1086
7.35	-0.1844	-0.2349	0.0333
7.65	-0.1381	-0.1789	-0.0285
7.95	-0.0988	-0.1267	-0.0852
8.25	-0.0511	-0.0700	-0.0827
8.55	0.0101	0.0111	-0.1175
8.85	0.0377	0.0484	-0.1198
9.15	0.0433	0.0552	-0.1040
9.45	0.0515	0.0662	-0.0959
9.75	0.0428	0.0607	-0.1192
# ALA-SER
3.15	-0.5082	-0.5672	n0
3.45	-0.3834	-0.4336	-0.2370
3.75	-0.2724	-0.3100	-0.1867
4.05	-0.1775	-0.2119	-0.1083
4.35	-0.1148	-0.1485	-0.0503
4.65	-0.0546	-0.0928	0.0308
4.95	-0.0246	-0.0634	0.0779
5.25	-0.0227	-0.0661	0.1252
5.55	-0.0414	-0.0839	0.1204
5.85	-0.0737	-0.1007	0.0218
6.15	-0.1060	-0.1152	-0.0763
6.45	-0.1538	-0.1565	-0.1494
6.75	-0.1910	-0.1820	-0.2278
7.05	-0.2212	-0.2007	-0.2937
7.35	-0.2306	-0.2125	-0.2909
7.65	-0.2255	-0.2209	-0.2444
7.95	-0.1851	-0.1814	-0.2037
8.25	-0.1386	-0.1391	-0.1439
8.55	-0.0928	-0.1073	-0.0388
8.85	-0.0547	-0.0798	0.0487
9.15	-0.0181	-0.0459	0.0967
9.45	-0.0167	-0.0469	0.1176
9.75	-0.0282	-0.0545	0.0901
# ALA-THR
3.15	-0.2309	-0.3090	n0
3.45	-0.2191	-0.2874	n0
3.75	-0.2005	-0.2493	0.0060
4.05	-0.1358	-0.1631	-0.0238
4.35	-0.0963	-0.1152	-0.0249
4.65	-0.0932	-0.1135	-0.0184
4.95	-0.0813	-0.1004	-0.0075
5.25	-0.0645	-0.0880	0.0224
5.55	-0.0639	-0.0908	0.0359
5.85	-0.0656	-0.0899	0.0247
6.15	-0.0531	-0.0650	-0.0194
6.45	-0.0697	-0.0749	-0.0699
6.75	-0.0918	-0.0877	-0.1230
7.05	-0.0988	-0.0810	-0.1693
7.35	-0.1140	-0.0928	-0.1889
7.65	-0.1367	-0.1299	-0.1704
7.95	-0.1178	-0.1182	-0.1286
8.25	-0.0701	-0.0754	-0.0655
8.55	-0.0436	-0.0606	0.0107
8.85	-0.0196	-0.0474	0.0905
9.15	0.0104	-0.0213	0.1513
9.45	0.0153	-0.0182	0.1784
9.75	-0.0082	-0.0380	0.1371
# ALA-TRP
3.15	-0.0452	-0.1173	n0
3.45	0.0297	-0.0266	n0
3.75	0.1621	0.0989	n0
4.05	0.2474	0.2023	n0
4.35	0.2811	0.2426	n0
4.65	0.2653	0.2422	0.3705
4.95	0.2426	0.2288	0.3103
5.25	0.2225	0.2265	0.2339
5.55	0.1958	0.2068	0.1921
5.85	0.1823	0.2005	0.1568
6.15	0.1797	0.2018	0.1419
6.45	0.1987	0.2188	0.1613
6.75	0.2068	0.2147	0.1961
7.05	0.2025	0.1974	0.2310
7.35	0.1853	0.1751	0.2072
7.65	0.1460	0.1275	0.1894
7.95	0.0971	0.0788	0.1526
8.25	0.0548	0.0392	0.1265
8.55	0.0231	0.0157	0.0688
8.85	0.0050	0.0038	0.0456
9.15	0.0016	0.0040	0.0462
9.45	0.0099	0.0104	0.0636
9.75	0.0195	0.0256	0.0467
# ALA-TYR
3.15	-0.1630	-0.3692	n0
3.45	-0.1392	-0.3138	n0
3.75	-0.0931	-0.2477	0.3960
4.05	-0.0694	-0.1997	0.3139
4.35	-0.0196	-0.1200	0.2539
4.65	0.0177	-0.0413	0.1685
4.95	0.0494	0.0148	0.1345
5.25	0.0818	0.0683	0.1164
5.55	0.1187	0.1279	0.0969
5.85	0.1228	0.1488	0.0626
6.15	0.1309	0.1590	0.0674
6.45	0.1206	0.1436	0.0758
6.75	0.0986	0.1135	0.0773
7.05	0.0675	0.0726	0.0739
7.35	0.0468	0.0341	0.0959
7.65	0.0218	-0.0113	0.1145
7.95	-0.0001	-0.0455	0.1182
8.25	-0.0073	-0.0542	0.1070
8.55	-0.0171	-0.0612	0.0835
8.85	-0.0260	-0.0608	0.0453
9.15	-0.0213	-0.0398	0.0062
9.45	-0.0129	-0.0151	-0.0298
9.75	-0.0104	0.0046	-0.0658
# ALA-VAL
3.15	-0.1025	-0.1346	n0
3.45	-0.1030	-0.1245	0.0049
3.75	-0.0996	-0.1133	-0.0282
4.05	-0.0828	-0.0759	-0.1211
4.35	-0.0774	-0.0596	-0.1560
4.65	-0.0594	-0.0444	-0.1346
4.95	-0.0649	-0.0540	-0.1076
5.25	-0.0640	-0.0544	-0.0979
5.55	-0.0645	-0.0617	-0.0517
5.85	-0.0670	-0.0665	-0.0397
6.15	-0.0733	-0.0649	-0.0848
6.45	-0.0800	-0.0637	-0.1367
6.75	-0.1058	-0.0828	-0.2006
7.05	-0.1123	-0.0773	-0.2643
7.35	-0.1240	-0.0861	-0.2874
7.65	-0.1386	-0.1109	-0.2643
7.95	-0.1272	-0.1078	-0.2212
8.25	-0.0790	-0.0620	-0.1583
8.55	-0.0388	-0.0281	-0.0754
8.85	-0.0233	-0.0203	0.0004
9.15	0.0001	0.0035	0.0290
9.45	0.0178	0.0243	0.0317
9.75	0.0009	0.0074	0.0136
# ARG-ARG
3.15	-1.4514	n0	n0
3.45	-1.1933	n0	-1.1468
3.75	-1.0594	n0	-1.0350
4.05	-0.9239	n0	-0.9123
4.35	-0.7540	n0	-0.7796
4.65	-0.5677	n0	-0.5681
4.95	-0.4541	n0	-0.4151
5.25	-0.3669	n0	-0.2886
5.55	-0.2833	n0	-0.2081
5.85	-0.2171	-0.4093	-0.1025
6.15	-0.2360	-0.4018	-0.1378
6.45	-0.2938	-0.3696	-0.2350
6.75	-0.3146	n0	-0.2775
7.05	-0.3463	-0.3421	-0.2840
7.35	-0.3973	-0.3514	-0.3316
7.65	-0.4110	-0.3969	-0.3240
7.95	-0.3823	-0.4529	-0.2625
8.25	-0.3830	-0.4806	-0.2611
8.55	-0.3391	-0.4643	-0.2224
8.85	-0.2738	-0.4328	-0.1590
9.15	-0.2215	-0.4020	-0.1129
9.45	-0.2188	-0.3316	-0.1680
9.75	-0.1685	-0.2696	-0.1355
# ARG-ASN
3.15	n0	n0	n0
3.45	-0.5806	n0	n0
3.75	-0.5519	n0	-0.5367
4.05	-0.5158	n0	-0.5048
4.35	-0.4724	n0	-0.4559
4.65	-0.4218	n0	-0.4278
4.95	-0.3516	n0	-0.3862
5.25	-0.2869	n0	-0.3488
5.55	-0.2339	-0.0032	-0.3085
5.85	-0.1995	-0.0093	-0.2731
6.15	-0.1693	-0.0004	-0.2341
6.45	-0.1501	-0.0095	-0.1918
6.75	-0.1351	-0.0842	-0.1243
7.05	-0.1394	-0.1425	-0.0824
7.35	-0.1439	-0.1590	-0.0625
7.65	-0.1428	-0.1368	-0.0620
7.95	-0.1158	-0.1194	-0.0343
8.25	-0.1189	-0.1193	-0.0502
8.55	-0.1249	-0.0952	-0.0905
8.85	-0.0994	-0.0568	-0.0939
9.15	-0.0620	-0.0314	-0.0730
9.45	-0.0414	-0.0118	-0.0681
9.75	-0.0358	0.0183	-0.0849
# ARG-ASP
3.15	-1.4265	n0	-1.3407
3.45	-1.3657	n0	-1.2486
3.75	-1.2543	-1.3080	-1.1331
4.05	-1.2004	-1.2925	-1.0666
4.35	-1.0925	-1.2327	-0.9477
4.65	-0.9501	-1.1296	-0.8058
4.95	-0.7856	-0.9697	-0.6575
5.25	-0.6871	-0.8720	-0.5749
5.55	-0.5523	-0.7596	-0.4424
5.85	-0.4030	-0.6127	-0.3015
6.15	-0.2846	-0.4466	-0.2091
6.45	-0.2513	-0.3769	-0.1816
6.75	-0.1742	-0.3274	-0.0730
7.05	-0.1291	-0.3473	0.0302
7.35	-0.1591	-0.3681	0.0127
7.65	-0.2118	-0.4368	-0.0219
7.95	-0.2132	-0.4622	-0.0119
8.25	-0.2419	-0.4582	-0.0715
8.55	-0.2453	-0.3774	-0.1406
8.85	-0.1989	-0.2624	-0.1482
9.15	-0.1626	-0.1584	-0.1602
9.45	-0.1446	-0.1311	-0.1622
9.75	-0.0943	-0.0493	-0.1345
# ARG-CYS
3.15	n0	n0	n0
3.45	n0	n0	n0
3.75	n0	n0	n0
4.05	n0	n0	n0
4.35	n0	n0	n0
4.65	n0	n0	n0
4.95	n0	n0	n0
5.25	n0	n0	n0
5.55	n0	n0	n0
5.85	n0	n0	n0
6.15	n0	n0	n0
6.45	n0	n0	n0
6.75	n0	n0	n0
7.05	n0	n0	n0
7.35	n0	n0	n0
7.65	n0	n0	n0
7.95	n0	n0	n0
8.25	n0	n0	n0
8.55	n0	n0	n0
8.85	n0	0.0915	n0
9.15	0.0189	0.0264	n0
9.45	0.0360	0.0627	n0
9.75	0.0569	0.0878	n0
# ARG-GLN
3.15	n0	n0	n0
3.45	-0.8097	n0	-0.8010
3.75	-0.7720	n0	-0.7439
4.05	-0.7252	n0	-0.7014
4.35	-0.7272	-0.5436	-0.7039
4.65	-0.6071	-0.4934	-0.5827
4.95	-0.5009	-0.4172	-0.4851
5.25	-0.4073	-0.3607	-0.3932
5.55	-0.3357	-0.3362	-0.3160
5.85	-0.2206	-0.3177	-0.1557
6.15	-0.1725	-0.3196	-0.0710
6.45	-0.1640	-0.3270	-0.0381
6.75	-0.1372	-0.3341	0.0325
7.05	-0.1330	-0.3289	0.0552
7.35	-0.1626	-0.3115	0.0063
7.65	-0.1829	-0.2888	-0.0341
7.95	-0.1670	-0.2597	-0.0297
8.25	-0.1831	-0.2511	-0.0710
8.55	-0.1882	-0.2175	-0.1173
8.85	-0.1723	-0.1952	-0.1275
9.15	-0.1228	-0.1362	-0.1042
9.45	-0.1068	-0.0909	-0.1187
9.75	-0.1037	-0.0629	-0.1387
# ARG-GLU
3.15	-0.9758	n0	n0
3.45	-1.0903	n0	-1.0324
3.75	-1.0365	-0.9838	-0.9763
4.05	-1.0449	-1.0020	-0.9807
4.35	-1.0312	-1.0390	-0.9562
4.65	-0.9658	-1.0431	-0.8697
4.95	-0.8670	-0.9414	-0.7872
5.25	-0.7935	-0.8806	-0.7198
5.55	-0.7072	-0.8196	-0.6317
5.85	-0.6199	-0.7539	-0.5337
6.15	-0.5133	-0.6089	-0.4541
6.45	-0.4568	-0.5412	-0.3931
6.75	-0.4084	-0.4702	-0.3423
7.05	-0.3830	-0.4126	-0.3143
7.35	-0.3053	-0.2762	-0.2485
7.65	-0.3109	-0.2027	-0.2709
7.95	-0.3215	-0.2023	-0.2895
8.25	-0.3107	-0.1908	-0.2897
8.55	-0.2748	-0.1580	-0.2744
8.85	-0.3019	-0.1826	-0.3242
9.15	-0.2766	-0.2128	-0.3019
9.45	-0.2360	-0.2020	-0.2630
9.75	-0.1961	-0.1624	-0.2328
# ARG-GLY
3.15	n0	n0	n0
3.45	n0	n0	n0
3.75	0.2281	n0	n0
4.05	0.2126	0.0611	0.4694
4.35	0.2436	0.1210	0.4548
4.65	0.2453	0.1148	0.4521
4.95	0.2859	0.2193	0.3989
5.25	0.2737	0.2535	0.3249
5.55	0.2564	0.2936	0.2457
5.85	0.2118	0.2818	0.1703
6.15	0.1560	0.2871	0.0772
6.45	0.0812	0.2359	0.0019
6.75	0.0026	0.1431	-0.0496
7.05	-0.0821	0.0458	-0.1029
7.35	-0.1472	-0.0267	-0.1459
7.65	-0.1909	-0.0788	-0.1751
7.95	-0.2191	-0.1326	-0.1905
8.25	-0.2160	-0.1238	-0.2008
8.55	-0.1978	-0.1023	-0.2062
8.85	-0.1655	-0.0618	-0.2004
9.15	-0.1318	-0.0386	-0.1796
9.45	-0.0875	0.0196	-0.1601
9.75	-0.0607	0.0346	-0.1386
# ARG-HIS
3.15	n0	n0	n0
3.45	n0	n0	n0
3.75	n0	n0	n0
4.05	n0	n0	n0
4.35	n0	n0	n0
4.65	n0	n0	n0
4.95	n0	n0	n0
5.25	n0	n0	n0
5.55	n0	n0	n0
5.85	0.2005	n0	n0
6.15	0.1791	n0	n0
6.45	0.1018	0.0118	n0
6.75	0.0032	-0.0657	n0
7.05	-0.0690	-0.1374	n0
7.35	-0.1000	-0.1116	0.0502
7.65	-0.0962	-0.1059	0.0760
7.95	-0.1109	-0.0777	0.0349
8.25	-0.0967	-0.0647	0.0473
8.55	-0.0683	-0.0187	0.0408
8.85	-0.0474	-0.0255	0.0714
9.15	-0.0239	-0.0439	0.1153
9.45	0.0103	-0.0184	0.1389
9.75	0.0052	-0.0021	0.0730
# ARG-ILE
3.15	n0	n0	n0
3.45	n0	n0	n0
3.75	n0	n0	n0
4.05	n0	n0	n0
4.35	0.5639	n0	n0
4.65	0.5417	0.6299	n0
4.95	0.4800	0.5683	0.3327
5.25	0.4074	0.4459	0.3434
5.55	0.3910	0.4292	0.3203
5.85	0.3813	0.4148	0.3165
6.15	0.3100	0.3209	0.3017
6.45	0.2896	0.2801	0.3307
6.75	0.2814	0.2606	0.3563
7.05	0.2523	0.2141	0.3802
7.35	0.2145	0.1623	0.3827
7.65	0.2301	0.1789	0.3870
7.95	0.2250	0.1743	0.3891
8.25	0.2155	0.1664	0.3816
8.55	0.2089	0.1888	0.2874
8.85	0.1678	0.1649	0.1959
9.15	0.1255	0.1322	0.1261
9.45	0.0928	0.1172	0.0374
9.75	0.0655	0.1047	-0.0312
# ARG-LEU
3.15	n0	n0	n0
3.45	n0	n0	n0
3.75	0.6349	n0	n0
4.05	0.6035	0.5540	n0
4.35	0.5945	0.5650	n0
4.65	0.5803	0.5551	0.6796
4.95	0.5600	0.5442	0.6310
5.25	0.5889	0.5721	0.6539
5.55	0.6143	0.5928	0.6703
5.85	0.6080	0.5897	0.6502
6.15	0.5379	0.4940	0.6382
6.45	0.5332	0.4649	0.6978
6.75	0.4720	0.3848	0.6917
7.05	0.4015	0.2992	0.6820
7.35	0.3295	0.2051	0.6924
7.65	0.3067	0.1861	0.6589
7.95	0.2555	0.1530	0.5440
8.25	0.2297	0.1486	0.4536
8.55	0.2167	0.1556	0.3806
8.85	0.1873	0.1724	0.2351
9.15	0.1484	0.1631	0.1258
9.45	0.1301	0.1632	0.0647
9.75	0.0967	0.1321	0.0210
# ARG-LYS
3.15	n0	n0	n0
3.45	n0	n0	n0
3.75	n0	n0	n0
4.05	n0	n0	n0
4.35	0.0256	n0	n0
4.65	0.0267	n0	-0.0398
4.95	0.0161	n0	-0.0687
5.25	-0.0099	n0	-0.0665
5.55	0.0098	n0	-0.0414
5.85	-0.0200	n0	-0.0454
6.15	-0.0201	n0	-0.0248
6.45	-0.0414	-0.0849	0.0058
6.75	-0.0523	-0.1302	0.0313
7.05	-0.0632	-0.1787	0.0639
7.35	-0.0661	-0.1874	0.0823
7.65	-0.0646	-0.1666	0.0809
7.95	-0.0435	-0.1545	0.1038
8.25	-0.0528	-0.1435	0.0718
8.55	-0.0880	-0.1279	-0.0110
8.85	-0.0841	-0.0522	-0.0639
9.15	-0.0922	-0.0476	-0.0992
9.45	-0.1057	0.0186	-0.1601
9.75	-0.1185	0.0160	-0.1883
# ARG-MET
3.15	n0	n0	n0
3.45	n0	n0	n0
3.75	n0	n0	n0
4.05	n0	n0	n0
4.35	-0.0084	n0	n0
4.65	-0.0110	0.0891	n0
4.95	-0.0352	0.0097	n0
5.25	0.0007	0.0711	-0.1567
5.55	0.0686	0.1354	-0.0826
5.85	0.1316	0.1634	n0
6.15	0.1610	0.1712	n0
6.45	0.2672	0.3030	n0
6.75	0.3395	0.3618	n0
7.05	0.3585	0.3519	n0
7.35	0.3142	0.3129	n0
7.65	0.3223	0.3322	n0
7.95	0.2667	0.3009	n0
8.25	0.2113	0.2380	0.1987
8.55	0.1838	0.2266	0.1298
8.85	0.1771	0.2771	0.0146
9.15	0.1501	0.2636	-0.0477
9.45	0.1149	0.2039	-0.0569
9.75	0.0842	0.1725	-0.1022
# ARG-PHE
3.15	n0	n0	n0
3.45	-0.0067	n0	n0
3.75	0.0062	0.0120	n0
4.05	-0.0009	-0.0105	0.1075
4.35	0.0087	-0.0039	0.1155
4.65	0.0273	0.0111	0.1282
4.95	0.1001	0.0964	0.1686
5.25	0.1419	0.1208	0.2308
5.55	0.1954	0.1737	0.2764
5.85	0.2580	0.2294	0.3465
6.15	0.3240	0.3031	0.3990
6.45	0.3436	0.3254	0.4219
6.75	0.3766	0.3842	0.4218
7.05	0.4119	0.4260	0.4615
7.35	0.3814	0.4059	0.4198
7.65	0.3567	0.3868	0.3919
7.95	0.3527	0.3954	0.3665
8.25	0.3159	0.3709	0.3046
8.55	0.2756	0.3490	0.2249
8.85	0.2564	0.3809	0.1367
9.15	0.2300	0.3719	0.0747
9.45	0.1893	0.3289	0.0240
9.75	0.1592	0.2981	-0.0145
# ARG-PRO
3.15	n0	n0	n0
3.45	n0	n0	n0
3.75	n0	n0	n0
4.05	n0	n0	n0
4.35	n0	n0	n0
4.65	n0	n0	n0
4.95	n0	n0	n0
5.25	0.3403	n0	n0
5.55	0.3220	0.2478	n0
5.85	0.3043	0.2589	n0
6.15	0.2905	0.2399	n0
6.45	0.2285	0.1534	n0
6.75	0.2200	0.1243	n0
7.05	0.1993	0.0971	n0
7.35	0.1677	0.0388	n0
7.65	0.1730	0.0477	n0
7.95	0.1786	0.0604	n0
8.25	0.1722	0.1187	n0
8.55	0.1235	0.1007	0.1880
8.85	0.1056	0.1098	0.1054
9.15	0.0214	0.0565	-0.0460
9.45	-0.0299	0.0443	-0.1677
9.75	-0.0862	-0.0151	-0.2281
# ARG-SER
3.15	-0.7848	n0	-0.7809
3.45	-0.6677	-0.5636	-0.6527
3.75	-0.5688	-0.4730	-0.5480
4.05	-0.4547	-0.3295	-0.4551
4.35	-0.3187	-0.1867	-0.3331
4.65	-0.2085	-0.0550	-0.2555
4.95	-0.1455	0.0077	-0.2109
5.25	-0.0705	0.1068	-0.1660
5.55	-0.0265	0.1556	-0.1404
5.85	-0.0059	0.1774	-0.1304
6.15	-0.0084	0.1765	-0.1321
6.45	-0.0093	0.2291	-0.1477
6.75	-0.0204	0.2491	-0.1552
7.05	-0.0551	0.1795	-0.1519
7.35	-0.0792	0.1434	-0.1515
7.65	-0.1061	0.0900	-0.1565
7.95	-0.1296	-0.0127	-0.1413
8.25	-0.1325	-0.0741	-0.1151
8.55	-0.1231	-0.0666	-0.1264
8.85	-0.1059	-0.0470	-0.1356
9.15	-0.0835	-0.0315	-0.1322
9.45	-0.0701	-0.0008	-0.1473
9.75	-0.0390	0.0604	-0.1528
# ARG-THR
3.15	n0	n0	n0
3.45	-0.3381	n0	n0
3.75	-0.2879	n0	-0.2698
4.05	-0.2353	-0.1340	-0.2138
4.35	-0.2142	-0.0987	-0.2110
4.65	-0.1363	0.0338	-0.1832
4.95	-0.0713	0.1107	-0.1432
5.25	-0.0169	0.1547	-0.1001
5.55	0.0049	0.1956	-0.1041
5.85	0.0583	0.2561	-0.0644
6.15	0.0667	0.2045	-0.0217
6.45	0.0686	0.1638	0.0193
6.75	0.0316	0.1152	0.0068
7.05	0.0300	0.0827	0.0470
7.35	-0.0025	0.0223	0.0520
7.65	-0.0073	0.0350	0.0425
7.95	-0.0190	0.0530	0.0070
8.25	-0.0089	0.0703	0.0019
8.55	-0.0052	0.0666	-0.0089
8.85	0.0071	0.0866	-0.0235
9.15	0.0136	0.0904	-0.0353
9.45	0.0185	0.0690	-0.0261
9.75	0.0286	0.0545	-0.0070
# ARG-TRP
3.15	n0	n0	n0
3.45	n0	n0	n0
3.75	-0.3263	n0	n0
4.05	-0.2231	-0.4340	n0
4.35	-0.1019	-0.3171	n0
4.65	-0.0121	-0.2515	n0
4.95	0.0967	-0.1343	n0
5.25	0.1840	-0.0447	n0
5.55	0.1934	-0.0422	n0
5.85	0.2013	-0.0164	n0
6.15	0.2197	0.0237	n0
6.45	0.2067	0.0275	n0
6.75	0.1833	0.0063	0.4495
7.05	0.1902	0.0404	0.4132
7.35	0.2580	0.1109	0.4856
7.65	0.3233	0.2072	0.5190
7.95	0.3239	0.2445	0.4787
8.25	0.3507	0.3365	0.4295
8.55	0.3532	0.3363	0.4234
8.85	0.3449	0.3727	0.3624
9.15	0.2990	0.3338	0.2913
9.45	0.2227	0.2603	0.1985
9.75	0.1860	0.2372	0.1390
# ARG-TYR
3.15	n0	n0	n0
3.45	n0	n0	n0
3.75	-0.0260	n0	n0
4.05	-0.0572	-0.3368	0.2439
4.35	-0.0937	-0.3568	0.1817
4.65	-0.0953	-0.3581	0.1551
4.95	-0.1217	-0.3524	0.0806
5.25	-0.1305	-0.3258	0.0246
5.55	-0.1199	-0.2891	-0.0028
5.85	-0.0749	-0.2326	0.0208
6.15	-0.0526	-0.1805	0.0257
6.45	-0.0186	-0.1315	0.0636
6.75	0.0214	-0.0943	0.1236
7.05	0.0679	-0.0491	0.1927
7.35	0.0590	-0.0503	0.2005
7.65	0.0686	-0.0591	0.2308
7.95	0.0845	-0.0601	0.2510
8.25	0.0943	-0.0516	0.2505
8.55	0.0971	-0.0404	0.2271
8.85	0.1250	-0.0248	0.2380
9.15	0.1233	-0.0141	0.2047
9.45	0.1125	0.0038	0.1609
9.75	0.1085	0.0184	0.1344
# ARG-VAL
3.15	n0	n0	n0
3.45	n0	n0	n0
3.75	0.3218	n0	n0
4.05	0.3307	0.3434	n0
4.35	0.3361	0.3057	0.4631
4.65	0.3175	0.2821	0.4395
4.95	0.3332	0.2770	0.4795
5.25	0.3857	0.3229	0.5236
5.55	0.4421	0.3698	0.5863
5.85	0.4561	0.3801	0.5990
6.15	0.4632	0.3825	0.6115
6.45	0.4618	0.3670	0.6293
6.75	0.4505	0.3551	0.6340
7.05	0.4004	0.3152	0.5790
7.35	0.3098	0.2540	0.4488
7.65	0.2428	0.2164	0.3426
7.95	0.1717	0.2009	0.2067
8.25	0.1008	0.1666	0.0897
8.55	0.0549	0.1469	0.0017
8.85	0.0236	0.1246	-0.0586
9.15	0.0014	0.1146	-0.1112
9.45	-0.0050	0.0947	-0.1187
9.75	-0.0031	0.0916	-0.1227
# ASN-ASN
3.15	n0	n0	n0
3.45	-0.8805	n0	n0
3.75	-0.8661	n0	-0.7424
4.05	-0.7703	-0.8195	-0.6602
4.35	-0.7590	-0.7888	-0.6730
4.65	-0.7237	-0.7620	-0.6499
4.95	-0.6325	-0.6595	-0.5848
5.25	-0.5189	-0.5086	-0.5135
5.55	-0.4736	-0.4403	-0.4988
5.85	-0.3938	-0.3349	-0.4452
6.15	-0.3190	-0.2351	-0.3834
6.45	-0.2678	-0.1597	-0.3326
6.75	-0.2644	-0.1925	-0.2919
7.05	-0.2760	-0.2114	-0.2779
7.35	-0.2714	-0.2534	-0.2268
7.65	-0.2618	-0.2694	-0.1919
7.95	-0.2729	-0.3090	-0.1858
8.25	-0.2709	-0.3267	-0.1784
8.55	-0.2524	-0.3484	-0.1430
8.85	-0.2236	-0.3229	-0.1305
9.15	-0.1982	-0.3128	-0.1079
9.45	-0.1662	-0.2856	-0.0841
9.75	-0.1328	-0.2769	-0.0318
# ASN-ASP
3.15	n0	n0	n0
3.45	-0.8749	n0	n0
3.75	-0.8416	n0	-0.6517
4.05	-0.7926	-1.0088	-0.5803
4.35	-0.7639	-0.9215	-0.6008
4.65	-0.7471	-0.8875	-0.6143
4.95	-0.6467	-0.8050	-0.5210
5.25	-0.5637	-0.7436	-0.4390
5.55	-0.5178	-0.7009	-0.4058
5.85	-0.4612	-0.6707	-0.3387
6.15	-0.3578	-0.6187	-0.1898
6.45	-0.2943	-0.5808	-0.0900
6.75	-0.2456	-0.5507	-0.0076
7.05	-0.1800	-0.4732	0.0642
7.35	-0.1116	-0.3800	0.1252
7.65	-0.0887	-0.3142	0.1209
7.95	-0.0978	-0.2978	0.0896
8.25	-0.1157	-0.2411	0.0133
8.55	-0.1033	-0.2018	-0.0096
8.85	-0.0943	-0.1978	-0.0202
9.15	-0.0773	-0.1634	-0.0339
9.45	-0.0641	-0.1353	-0.0445
9.75	0.0037	-0.0545	0.0052
# ASN-CYS
3.15	n0	n0	n0
3.45	n0	n0	n0
3.75	n0	n0	n0
4.05	n0	n0	n0
4.35	-0.3738	-0.4393	n0
4.65	-0.2778	-0.3357	n0
4.95	-0.2429	-0.2944	n0
5.25	-0.2406	-0.2865	n0
5.55	-0.1857	-0.2264	n0
5.85	-0.1770	-0.2145	n0
6.15	-0.1462	-0.1840	n0
6.45	-0.0935	-0.1349	n0
6.75	-0.0521	-0.0990	n0
7.05	-0.0537	-0.1076	n0
7.35	-0.0897	-0.1505	n0
7.65	-0.1540	-0.2182	n0
7.95	-0.2231	-0.2865	n0
8.25	-0.2678	-0.3273	n0
8.55	-0.2674	-0.3202	n0
8.85	-0.2127	-0.2582	n0
9.15	-0.1328	-0.1664	n0
9.45	-0.0553	-0.0820	n0
9.75	-0.0180	-0.0392	n0
# ASN-GLN
3.15	n0	n0	n0
3.45	-0.5527	n0	n0
3.75	-0.6328	n0	-0.6189
4.05	-0.5857	-0.5271	-0.5491
4.35	-0.5635	-0.5098	-0.5339
4.65	-0.5055	-0.4537	-0.4943
4.95	-0.4415	-0.4451	-0.4093
5.25	-0.3105	-0.3479	-0.2655
5.55	-0.2139	-0.2808	-0.1558
5.85	-0.0952	-0.1835	-0.0241
6.15	-0.0349	-0.1581	0.0770
6.45	0.0381	-0.0847	0.1603
6.75	0.0219	-0.1006	0.1578
7.05	-0.0127	-0.1200	0.1240
7.35	-0.0731	-0.1585	0.0562
7.65	-0.1018	-0.1579	0.0083
7.95	-0.1253	-0.1939	-0.0074
8.25	-0.1263	-0.1701	-0.0398
8.55	-0.1203	-0.1521	-0.0622
8.85	-0.0925	-0.1138	-0.0635
9.15	-0.0885	-0.1310	-0.0603
9.45	-0.0677	-0.1117	-0.0523
9.75	-0.0473	-0.0996	-0.0340
# ASN-GLU
3.15	n0	n0	n0
3.45	n0	n0	n0
3.75	-0.5206	n0	n0
4.05	-0.5668	-0.6955	-0.3940
4.35	-0.5788	-0.7090	-0.4142
4.65	-0.5063	-0.6323	-0.3631
4.95	-0.4477	-0.5713	-0.3235
5.25	-0.3738	-0.4972	-0.2645
5.55	-0.3007	-0.4288	-0.2085
5.85	-0.2163	-0.3485	-0.1326
6.15	-0.1684	-0.3221	-0.0672
6.45	-0.1386	-0.3137	-0.0105
6.75	-0.1473	-0.3404	0.0079
7.05	-0.1713	-0.3759	0.0213
7.35	-0.1905	-0.3853	0.0126
7.65	-0.1986	-0.3768	-0.0005
7.95	-0.2206	-0.3564	-0.0604
8.25	-0.2129	-0.3257	-0.0756
8.55	-0.1938	-0.2762	-0.0982
8.85	-0.1736	-0.2357	-0.1138
9.15	-0.1424	-0.1807	-0.1192
9.45	-0.1020	-0.1600	-0.0802
9.75	-0.0477	-0.0904	-0.0474
# ASN-GLY
3.15	-0.4893	n0	-0.5665
3.45	-0.4022	-0.2850	-0.4638
3.75	-0.3743	-0.2963	-0.4025
4.05	-0.3619	-0.2642	-0.4098
4.35	-0.2938	-0.1758	-0.3709
4.65	-0.1946	-0.0851	-0.2838
4.95	-0.1312	-0.0258	-0.2344
5.25	-0.0854	0.0297	-0.2126
5.55	-0.0326	0.0930	-0.1848
5.85	-0.0120	0.1022	-0.1612
6.15	-0.0431	0.0464	-0.1660
6.45	-0.1001	-0.0379	-0.1830
6.75	-0.1544	-0.1313	-0.1788
7.05	-0.2073	-0.2094	-0.1821
7.35	-0.2339	-0.2639	-0.1590
7.65	-0.2495	-0.2976	-0.1430
7.95	-0.2293	-0.2834	-0.1167
8.25	-0.2028	-0.2500	-0.1077
8.55	-0.1687	-0.2103	-0.0959
8.85	-0.1487	-0.1803	-0.1063
9.15	-0.1269	-0.1509	-0.1112
9.45	-0.1219	-0.1364	-0.1314
9.75	-0.1089	-0.1254	-0.1239
# ASN-HIS
3.15	n0	n0	n0
3.45	n0	n0	n0
3.75	n0	n0	n0
4.05	n0	n0	n0
4.35	-0.2181	n0	n0
4.65	-0.2380	-0.3071	n0
4.95	-0.2489	-0.3271	n0
5.25	-0.1891	-0.2563	n0
5.55	-0.1564	-0.2197	n0
5.85	-0.1210	-0.1443	n0
6.15	-0.0741	-0.0935	n0
6.45	0.0092	0.0290	n0
6.75	0.0661	0.1214	n0
7.05	0.0943	n0	n0
7.35	0.1092	n0	n0
7.65	0.0587	n0	-0.0339
7.95	0.0488	0.1956	-0.0447
8.25	0.0032	0.1424	-0.0936
8.55	-0.0290	0.0794	-0.1144
8.85	-0.0573	0.0534	-0.1643
9.15	-0.0122	0.0999	-0.1387
9.45	-0.0175	0.0585	-0.1171
9.75	0.0058	0.0767	-0.0967
# ASN-ILE
3.15	n0	n0	n0
3.45	n0	n0	n0
3.75	0.3244	0.2335	n0
4.05	0.2923	0.2154	n0
4.35	0.3135	0.2530	n0
4.65	0.2772	0.2232	n0
4.95	0.2717	0.2087	n0
5.25	0.2802	0.2173	n0
5.55	0.2812	0.2124	n0
5.85	0.2443	0.1653	n0
6.15	0.2244	0.1412	n0
6.45	0.1882	0.1101	0.5025
6.75	0.1229	0.0537	0.3541
7.05	0.0547	0.0005	0.1843
7.35	0.0048	-0.0340	0.0545
7.65	-0.0421	-0.0704	-0.0349
7.95	-0.0730	-0.0940	-0.0932
8.25	-0.0903	-0.1040	-0.1391
8.55	-0.0847	-0.1043	-0.1138
8.85	-0.0736	-0.1008	-0.0721
9.15	-0.0684	-0.0989	-0.0515
9.45	-0.0460	-0.0794	-0.0144
9.75	-0.0216	-0.0607	0.0448
# ASN-LEU
3.15	n0	n0	n0
3.45	0.4216	n0	n0
3.75	0.3225	0.2393	n0
4.05	0.2899	0.1927	n0
4.35	0.2643	0.1830	0.4644
4.65	0.2319	0.1632	0.3790
4.95	0.2438	0.1599	0.4491
5.25	0.2730	0.1838	0.5034
5.55	0.2775	0.1855	0.5230
5.85	0.2537	0.1525	0.5487
6.15	0.2596	0.1492	0.6165
6.45	0.2401	0.1288	0.6024
6.75	0.1892	0.0882	0.4886
7.05	0.1360	0.0516	0.3546
7.35	0.1113	0.0489	0.2505
7.65	0.0681	0.0352	0.1213
7.95	0.0130	-0.0026	0.0209
8.25	-0.0247	-0.0378	-0.0288
8.55	-0.0448	-0.0584	-0.0554
8.85	-0.0659	-0.0828	-0.0775
9.15	-0.0804	-0.1088	-0.0679
9.45	-0.0815	-0.1261	-0.0221
9.75	-0.0681	-0.1212	0.0203
# ASN-LYS
3.15	n0	n0	n0
3.45	n0	n0	n0
3.75	n0	n0	n0
4.05	-0.3188	n0	n0
4.35	-0.3337	n0	-0.2566
4.65	-0.3338	-0.2898	-0.3055
4.95	-0.2499	-0.1989	-0.2443
5.25	-0.1923	-0.0680	-0.2402
5.55	-0.1158	n0	-0.1989
5.85	-0.0598	n0	-0.1730
6.15	0.0698	n0	-0.0429
6.45	0.0968	n0	-0.0016
6.75	0.1031	n0	0.0352
7.05	0.0375	n0	-0.0141
7.35	0.0165	n0	-0.0075
7.65	-0.0498	0.0949	-0.0498
7.95	-0.0893	0.1047	-0.1125
8.25	-0.1093	0.0990	-0.1494
8.55	-0.0858	0.0628	-0.1235
8.85	-0.0534	0.0469	-0.0922
9.15	-0.0032	0.0949	-0.0623
9.45	0.0218	0.0591	-0.0197
9.75	0.0653	0.0689	0.0340
# ASN-MET
3.15	n0	n0	n0
3.45	n0	n0	n0
3.75	-0.1344	n0	n0
4.05	-0.1911	-0.1788	n0
4.35	-0.1207	-0.1373	n0
4.65	-0.1194	-0.1664	n0
4.95	-0.1198	-0.1836	n0
5.25	-0.0551	-0.1273	n0
5.55	0.0548	-0.0180	n0
5.85	0.1270	0.0533	n0
6.15	0.1821	0.1140	n0
6.45	0.2628	0.1915	n0
6.75	0.3249	0.2591	n0
7.05	0.2842	0.2327	n0
7.35	0.2240	0.1879	n0
7.65	0.1505	0.1335	0.1255
7.95	0.0699	0.0621	0.0153
8.25	-0.0084	-0.0066	-0.0929
8.55	-0.0657	-0.0653	-0.1502
8.85	-0.0950	-0.1039	-0.1529
9.15	-0.1235	-0.1443	-0.1398
9.45	-0.1286	-0.1483	-0.1492
9.75	-0.1108	-0.1443	-0.0708
# ASN-PHE
3.15	n0	n0	n0
3.45	n0	n0	n0
3.75	0.2650	0.1498	n0
4.05	0.1941	0.0972	n0
4.35	0.1781	0.0863	n0
4.65	0.1733	0.0866	n0
4.95	0.1771	0.1037	0.3518
5.25	0.1921	0.1225	0.3538
5.55	0.2230	0.1524	0.3645
5.85	0.2541	0.1849	0.3840
6.15	0.2662	0.1843	0.4358
6.45	0.2808	0.1885	0.4789
6.75	0.2770	0.1739	0.4999
7.05	0.2313	0.1428	0.4178
7.35	0.1957	0.0972	0.4307
7.65	0.1598	0.0914	0.3022
7.95	0.1115	0.0619	0.2053
8.25	0.0660	0.0378	0.1119
8.55	0.0370	0.0072	0.0803
8.85	0.0099	-0.0078	0.0142
9.15	-0.0173	-0.0446	0.0048
9.45	-0.0287	-0.0604	0.0006
9.75	-0.0302	-0.0700	0.0204
# ASN-PRO
3.15	n0	n0	n0
3.45	-0.5248	n0	n0
3.75	-0.4854	-0.6664	n0
4.05	-0.3868	-0.5652	n0
4.35	-0.2819	-0.4505	n0
4.65	-0.1896	-0.3338	n0
4.95	-0.0806	-0.2048	n0
5.25	0.0863	-0.0337	n0
5.55	0.2142	0.1114	n0
5.85	0.2824	0.2218	n0
6.15	0.3003	0.2546	n0
6.45	0.2689	0.2389	n0
6.75	0.1685	0.1413	n0
7.05	0.0595	0.0383	n0
7.35	-0.0401	-0.0775	0.0140
7.65	-0.0853	-0.1322	-0.0030
7.95	-0.0934	-0.1461	0.0051
8.25	-0.0819	-0.1283	-0.0040
8.55	-0.0526	-0.1036	0.0378
8.85	-0.0057	-0.0547	0.0762
9.15	0.0453	-0.0128	0.1595
9.45	0.0421	-0.0203	0.1738
9.75	0.0190	-0.0557	0.2073
# ASN-SER
3.15	-0.8025	-0.8356	n0
3.45	-0.7999	-0.8305	-0.7160
3.75	-0.7224	-0.7550	-0.6358
4.05	-0.6670	-0.6662	-0.6245
4.35	-0.6039	-0.6082	-0.5629
4.65	-0.5056	-0.5091	-0.4805
4.95	-0.4003	-0.4148	-0.3750
5.25	-0.3244	-0.3380	-0.3123
5.55	-0.2538	-0.2902	-0.2196
5.85	-0.1713	-0.2142	-0.1335
6.15	-0.1355	-0.1869	-0.0824
6.45	-0.1543	-0.1957	-0.1083
6.75	-0.1702	-0.2040	-0.1236
7.05	-0.1963	-0.2057	-0.1680
7.35	-0.2467	-0.2466	-0.2172
7.65	-0.2579	-0.2575	-0.2222
7.95	-0.2491	-0.2405	-0.2262
8.25	-0.2326	-0.2224	-0.2202
8.55	-0.1965	-0.2013	-0.1810
8.85	-0.1403	-0.1584	-0.1238
9.15	-0.0955	-0.1114	-0.0979
9.45	-0.0739	-0.1012	-0.0710
9.75	-0.0462	-0.0863	-0.0335
# ASN-THR
3.15	n0	n0	n0
3.45	-0.3329	-0.4015	n0
3.75	-0.2740	-0.3771	n0
4.05	-0.2700	-0.3465	-0.1228
4.35	-0.2509	-0.3229	-0.1170
4.65	-0.1734	-0.2373	-0.0646
4.95	-0.1132	-0.1915	0.0064
5.25	-0.0762	-0.1250	-0.0139
5.55	-0.0461	-0.0993	0.0121
5.85	-0.0082	-0.0545	0.0327
6.15	-0.0065	-0.0464	0.0260
6.45	-0.0184	-0.0163	-0.0329
6.75	-0.0398	-0.0264	-0.0540
7.05	-0.0618	-0.0121	-0.0973
7.35	-0.1023	-0.0464	-0.1287
7.65	-0.1251	-0.0645	-0.1485
7.95	-0.1164	-0.0766	-0.1230
8.25	-0.1347	-0.1244	-0.1189
8.55	-0.1272	-0.1568	-0.0780
8.85	-0.0979	-0.1521	-0.0294
9.15	-0.0651	-0.1447	0.0313
9.45	-0.0642	-0.1608	0.0542
9.75	-0.0275	-0.1329	0.1021
# ASN-TRP
3.15	n0	n0	n0
3.45	n0	n0	n0
3.75	n0	n0	n0
4.05	-0.0316	n0	n0
4.35	-0.0521	-0.1473	n0
4.65	-0.0837	-0.2173	n0
4.95	-0.0764	-0.1987	n0
5.25	-0.0505	-0.1619	0.1486
5.55	-0.0107	-0.1298	0.2012
5.85	0.0471	-0.0764	0.2678
6.15	0.1301	0.0331	0.2859
6.45	0.1695	0.0763	0.3236
6.75	0.2063	0.1110	0.3735
7.05	0.1929	0.1269	0.3136
7.35	0.1645	0.1183	0.2620
7.65	0.1068	0.0654	0.2021
7.95	0.0815	0.0538	0.1535
8.25	0.0891	0.0966	0.1054
8.55	0.0755	0.0775	0.0839
8.85	0.0634	0.0721	0.0462
9.15	0.0666	0.0816	0.0247
9.45	0.0511	0.0618	0.0032
9.75	0.0401	0.0217	0.0273
# ASN-TYR
3.15	n0	n0	n0
3.45	n0	n0	n0
3.75	n0	n0	n0
4.05	0.1291	-0.1605	n0
4.35	-0.0073	-0.2290	0.2901
4.65	-0.0459	-0.2199	0.1702
4.95	-0.0819	-0.2324	0.0905
5.25	-0.1126	-0.2240	0.0017
5.55	-0.1071	-0.1868	-0.0388
5.85	-0.0568	-0.1333	-0.0002
6.15	-0.0084	-0.1103	0.0758
6.45	0.0128	-0.1122	0.1338
6.75	0.0567	-0.1081	0.2405
7.05	0.0751	-0.1319	0.3339
7.35	0.0522	-0.1702	0.3463
7.65	0.0252	-0.1657	0.2788
7.95	0.0173	-0.1504	0.2376
8.25	-0.0333	-0.1669	0.1383
8.55	-0.0432	-0.1586	0.0920
8.85	-0.0405	-0.1469	0.0664
9.15	-0.0381	-0.1537	0.0612
9.45	-0.0535	-0.1773	0.0424
9.75	-0.0262	-0.1626	0.0757
# ASN-VAL
3.15	n0	n0	n0
3.45	n0	n0	n0
3.75	0.3706	0.1811	n0
4.05	0.2678	0.0705	n0
4.35	0.2174	0.0227	n0
4.65	0.1923	0.0057	n0
4.95	0.1767	0.0016	n0
5.25	0.1454	-0.0212	n0
5.55	0.1475	-0.0044	0.7103
5.85	0.1521	0.0107	0.6491
6.15	0.1511	0.0284	0.5303
6.45	0.1252	0.0130	0.4364
6.75	0.0885	0.0115	0.2573
7.05	0.0487	-0.0107	0.1602
7.35	-0.0377	-0.0597	-0.0202
7.65	-0.0971	-0.1131	-0.0910
7.95	-0.1224	-0.1246	-0.1448
8.25	-0.1309	-0.1361	-0.1543
8.55	-0.1362	-0.1443	-0.1630
8.85	-0.0919	-0.1236	-0.0702
9.15	-0.0384	-0.0840	0.0180
9.45	-0.0042	-0.0634	0.0918
9.75	0.0133	-0.0504	0.1259
# ASP-ASP
3.15	n0	n0	n0
3.45	n0	n0	n0
3.75	n0	n0	n0
4.05	n0	n0	n0
4.35	-0.6558	n0	n0
4.65	-0.4717	n0	n0
4.95	-0.3193	n0	n0
5.25	-0.2829	n0	n0
5.55	-0.2293	n0	n0
5.85	-0.1759	n0	n0
6.15	-0.2357	-0.7933	n0
6.45	-0.2701	-0.8350	n0
6.75	-0.2149	n0	n0
7.05	-0.2037	n0	n0
7.35	-0.1901	n0	n0
7.65	-0.1429	n0	n0
7.95	-0.0948	n0	n0
8.25	-0.1486	n0	n0
8.55	-0.1646	n0	0.0039
8.85	-0.1526	n0	0.0033
9.15	-0.1531	n0	-0.0338
9.45	-0.1633	-0.4403	-0.0263
9.75	-0.1344	n0	-0.0539
# ASP-CYS
3.15	n0	n0	n0
3.45	n0	n0	n0
3.75	n0	n0	n0
4.05	n0	n0	n0
4.35	n0	n0	n0
4.65	n0	n0	n0
4.95	n0	n0	n0
5.25	n0	n0	n0
5.55	n0	n0	n0
5.85	n0	n0	n0
6.15	n0	n0	n0
6.45	n0	n0	n0
6.75	n0	n0	n0
7.05	n0	n0	n0
7.35	n0	n0	n0
7.65	n0	n0	n0
7.95	n0	n0	n0
8.25	n0	n0	n0
8.55	n0	n0	n0
8.85	-0.0883	-0.1413	n0
9.15	-0.1815	-0.2282	n0
9.45	-0.2515	-0.2936	n0
9.75	-0.2430	-0.2822	n0
# ASP-GLN
3.15	n0	n0	n0
3.45	n0	n0	n0
3.75	n0	n0	n0
4.05	-0.4064	n0	-0.3773
4.35	-0.3973	n0	-0.3723
4.65	-0.3283	n0	-0.3226
4.95	-0.2406	n0	-0.2158
5.25	-0.1343	n0	-0.0812
5.55	-0.0852	n0	-0.0501
5.85	-0.0349	n0	-0.0114
6.15	-0.0071	n0	0.0378
6.45	0.0118	n0	0.0607
6.75	-0.0188	n0	-0.0017
7.05	-0.0410	n0	-0.0071
7.35	-0.0356	n0	0.0445
7.65	-0.0903	n0	0.0029
7.95	-0.1512	n0	-0.0821
8.25	-0.2276	-0.2441	-0.1485
8.55	-0.2380	-0.2876	-0.1694
8.85	-0.2696	-0.2703	-0.2416
9.15	-0.2723	-0.2256	-0.2815
9.45	-0.2457	-0.2093	-0.2687
9.75	-0.1848	-0.1797	-0.2097
# ASP-GLU
3.15	n0	n0	n0
3.45	n0	n0	n0
3.75	n0	n0	n0
4.05	-0.3746	n0	n0
4.35	-0.3253	n0	n0
4.65	-0.2882	n0	-0.1413
4.95	-0.2254	n0	-0.0529
5.25	-0.1798	-0.4146	-0.0176
5.55	-0.1493	-0.4151	0.0246
5.85	-0.1346	-0.4071	0.0365
6.15	-0.0991	-0.3544	0.0582
6.45	-0.1196	-0.3254	0.0102
6.75	-0.1546	-0.3171	-0.0380
7.05	-0.2056	-0.2799	-0.1174
7.35	-0.2179	n0	-0.1417
7.65	-0.2498	-0.2741	-0.1568
7.95	-0.2616	-0.2407	-0.1905
8.25	-0.2315	-0.1866	-0.1810
8.55	-0.1641	-0.1888	-0.1069
8.85	-0.1171	-0.1937	-0.0584
9.15	-0.1080	-0.1546	-0.0855
9.45	-0.0736	-0.1472	-0.0536
9.75	-0.0452	-0.1239	-0.0336
# ASP-GLY
3.15	n0	n0	n0
3.45	-0.2758	n0	-0.4192
3.75	-0.2306	n0	-0.3175
4.05	-0.1770	n0	-0.2437
4.35	-0.1144	n0	-0.1670
4.65	-0.0605	0.1326	-0.1050
4.95	0.0015	0.1190	-0.0309
5.25	0.0254	0.1642	-0.0336
5.55	0.0162	0.1713	-0.0663
5.85	-0.0210	0.1079	-0.1022
6.15	-0.0727	0.0462	-0.1473
6.45	-0.1458	-0.0146	-0.2129
6.75	-0.2287	-0.1311	-0.2620
7.05	-0.2717	-0.2136	-0.2630
7.35	-0.2878	-0.2474	-0.2512
7.65	-0.2733	-0.2458	-0.2207
7.95	-0.2472	-0.2431	-0.1845
8.25	-0.1901	-0.2025	-0.1277
8.55	-0.1368	-0.1500	-0.0935
8.85	-0.1006	-0.1035	-0.0858
9.15	-0.0968	-0.1030	-0.1002
9.45	-0.0851	-0.0895	-0.1049
9.75	-0.0835	-0.0879	-0.1140
# ASP-HIS
3.15	n0	n0	n0
3.45	n0	n0	n0
3.75	n0	n0	n0
4.05	n0	n0	n0
4.35	-0.6781	n0	n0
4.65	-0.6022	n0	-0.6252
4.95	-0.4727	n0	-0.5179
5.25	-0.3971	n0	-0.4138
5.55	-0.3562	n0	-0.3687
5.85	-0.2482	n0	n0
6.15	-0.1716	n0	n0
6.45	-0.1518	n0	n0
6.75	-0.1563	n0	n0
7.05	-0.0924	n0	n0
7.35	-0.0890	n0	n0
7.65	-0.0813	n0	n0
7.95	-0.0814	n0	n0
8.25	-0.0182	n0	n0
8.55	-0.0230	n0	n0
8.85	0.0387	n0	n0
9.15	0.0655	-0.1659	n0
9.45	0.1166	-0.1417	n0
9.75	0.0936	-0.1153	n0
# ASP-ILE
3.15	n0	n0	n0
3.45	n0	n0	n0
3.75	n0	n0	n0
4.05	0.3505	n0	n0
4.35	0.3062	0.1439	n0
4.65	0.2695	0.1168	n0
4.95	0.2295	0.0796	n0
5.25	0.1764	0.0421	n0
5.55	0.1540	0.0363	n0
5.85	0.1507	0.0538	0.3504
6.15	0.1628	0.0705	0.3463
6.45	0.1616	0.0966	0.2617
6.75	0.1682	0.1200	0.2294
7.05	0.1365	0.1055	0.1669
7.35	0.0691	0.0574	0.0688
7.65	-0.0398	-0.0340	-0.0669
7.95	-0.1136	-0.1090	-0.1412
8.25	-0.1584	-0.1524	-0.1949
8.55	-0.1860	-0.1797	-0.2352
8.85	-0.1880	-0.1949	-0.2249
9.15	-0.1575	-0.1762	-0.1809
9.45	-0.1131	-0.1459	-0.1118
9.75	-0.0810	-0.1309	-0.0406
# ASP-LEU
3.15	n0	n0	n0
3.45	n0	n0	n0
3.75	n0	n0	n0
4.05	0.4439	0.2832	n0
4.35	0.3868	0.2136	n0
4.65	0.3813	0.1906	n0
4.95	0.3728	0.1771	n0
5.25	0.4092	0.2009	n0
5.55	0.4113	0.2015	n0
5.85	0.4469	0.2247	n0
6.15	0.4438	0.2291	n0
6.45	0.4183	0.2102	n0
6.75	0.3210	0.1435	0.7028
7.05	0.2597	0.1251	0.5112
7.35	0.1624	0.0998	0.2691
7.65	0.0842	0.0674	0.1255
7.95	-0.0167	-0.0144	-0.0038
8.25	-0.0782	-0.0667	-0.0850
8.55	-0.1091	-0.0901	-0.1409
8.85	-0.1213	-0.1339	-0.1267
9.15	-0.1416	-0.1849	-0.1125
9.45	-0.1329	-0.1924	-0.0839
9.75	-0.1026	-0.1742	-0.0366
# ASP-LYS
3.15	n0	n0	n0
3.45	-0.8901	n0	n0
3.75	-0.8741	n0	n0
4.05	-0.8920	-1.2351	-0.5796
4.35	-0.8457	-1.1552	-0.5745
4.65	-0.7971	-1.1259	-0.5244
4.95	-0.7086	-1.0459	-0.4428
5.25	-0.6343	-0.9826	-0.3698
5.55	-0.5118	-0.8320	-0.2906
5.85	-0.4251	-0.7389	-0.2190
6.15	-0.3253	-0.5807	-0.1719
6.45	-0.2806	-0.4505	-0.1780
6.75	-0.2414	n0	-0.2101
7.05	-0.2735	n0	-0.2447
7.35	-0.2854	n0	-0.2738
7.65	-0.3177	n0	-0.3185
7.95	-0.3051	n0	-0.3096
8.25	-0.2942	n0	-0.3055
8.55	-0.2529	n0	-0.2890
8.85	-0.2090	n0	-0.2782
9.15	-0.1579	n0	-0.2344
9.45	-0.1064	n0	-0.2057
9.75	-0.0578	n0	-0.1628
# ASP-MET
3.15	n0	n0	n0
3.45	n0	n0	n0
3.75	n0	n0	n0
4.05	n0	n0	n0
4.35	n0	n0	n0
4.65	-0.0825	n0	n0
4.95	-0.0991	n0	n0
5.25	-0.1510	-0.1648	n0
5.55	-0.1462	-0.1862	n0
5.85	-0.1373	-0.2196	n0
6.15	-0.1539	-0.2399	n0
6.45	-0.1738	-0.3066	n0
6.75	-0.1829	-0.3408	n0
7.05	-0.2162	-0.3926	n0
7.35	-0.2277	-0.3895	n0
7.65	-0.2208	-0.3924	n0
7.95	-0.2323	-0.3829	n0
8.25	-0.2513	-0.3660	-0.0289
8.55	-0.2111	-0.2902	-0.0828
8.85	-0.1865	-0.2459	-0.1114
9.15	-0.1780	-0.2076	-0.1735
9.45	-0.1590	-0.1887	-0.1641
9.75	-0.0924	-0.1326	-0.0838
# ASP-PHE
3.15	n0	n0	n0
3.45	n0	n0	n0
3.75	n0	n0	n0
4.05	n0	n0	n0
4.35	n0	n0	n0
4.65	0.6394	n0	n0
4.95	0.5115	n0	n0
5.25	0.4430	0.3839	n0
5.55	0.4227	0.3682	0.4714
5.85	0.3820	0.3034	0.4601
6.15	0.3438	0.2608	0.4305
6.45	0.3312	0.2254	0.4655
6.75	0.3281	0.2702	0.3985
7.05	0.3241	0.2897	0.3794
7.35	0.2548	0.2202	0.3239
7.65	0.1896	0.1701	0.2477
7.95	0.1470	0.1779	0.1498
8.25	0.0978	0.1180	0.1017
8.55	0.0341	0.0551	0.0200
8.85	0.0068	0.0279	-0.0262
9.15	0.0041	0.0430	-0.0653
9.45	-0.0032	0.0084	-0.0570
9.75	-0.0126	0.0083	-0.0861
# ASP-PRO
3.15	n0	n0	n0
3.45	n0	n0	n0
3.75	n0	n0	n0
4.05	n0	n0	n0
4.35	n0	n0	n0
4.65	n0	n0	n0
4.95	n0	n0	n0
5.25	n0	n0	n0
5.55	0.2586	n0	n0
5.85	0.2555	n0	n0
6.15	0.2609	0.0121	n0
6.45	0.1101	-0.1060	n0
6.75	-0.0087	-0.2097	n0
7.05	-0.0959	-0.2815	n0
7.35	-0.1843	-0.3393	n0
7.65	-0.2297	-0.3485	-0.0194
7.95	-0.2136	-0.2992	-0.0674
8.25	-0.2002	-0.2733	-0.0817
8.55	-0.1437	-0.1745	-0.1036
8.85	-0.0500	-0.0627	-0.0511
9.15	-0.0124	-0.0529	0.0114
9.45	-0.0018	-0.0938	0.1038
9.75	0.0159	-0.0918	0.1489
# ASP-SER
3.15	-1.0592	n0	-1.0016
3.45	-0.9346	-0.8709	-0.8962
3.75	-0.8422	-0.7320	-0.8276
4.05	-0.7301	-0.5526	-0.7487
4.35	-0.5977	-0.3987	-0.6359
4.65	-0.5233	-0.3670	-0.5645
4.95	-0.4594	-0.3033	-0.5200
5.25	-0.3869	-0.2441	-0.4580
5.55	-0.3213	-0.2376	-0.3775
5.85	-0.2894	-0.2522	-0.3273
6.15	-0.2374	-0.1990	-0.2742
6.45	-0.2112	-0.1756	-0.2337
6.75	-0.2218	-0.2167	-0.2070
7.05	-0.2410	-0.2407	-0.2024
7.35	-0.2557	-0.2243	-0.2200
7.65	-0.2858	-0.2483	-0.2452
7.95	-0.3072	-0.3132	-0.2422
8.25	-0.2844	-0.2964	-0.2256
8.55	-0.2404	-0.2592	-0.1957
8.85	-0.1916	-0.2418	-0.1434
9.15	-0.1382	-0.2455	-0.0566
9.45	-0.0807	-0.1998	-0.0002
9.75	-0.0455	-0.1918	0.0566
# ASP-THR
3.15	-0.6624	n0	n0
3.45	-0.5828	n0	n0
3.75	-0.5301	-0.7212	-0.2952
4.05	-0.4679	-0.6469	-0.2480
4.35	-0.3691	-0.5008	-0.2032
4.65	-0.2699	-0.3417	-0.1712
4.95	-0.1892	-0.2579	-0.1102
5.25	-0.1245	-0.1729	-0.0760
5.55	-0.0714	-0.1151	-0.0411
5.85	-0.0747	-0.0875	-0.0757
6.15	-0.0753	-0.1153	-0.0556
6.45	-0.1258	-0.1241	-0.1220
6.75	-0.1946	-0.1938	-0.1732
7.05	-0.2560	-0.2299	-0.2287
7.35	-0.2949	-0.3054	-0.2279
7.65	-0.3337	-0.3487	-0.2554
7.95	-0.3384	-0.4029	-0.2299
8.25	-0.3059	-0.3741	-0.2049
8.55	-0.2491	-0.3503	-0.1408
8.85	-0.1923	-0.3072	-0.0921
9.15	-0.1141	-0.2425	-0.0200
9.45	-0.0605	-0.1761	0.0076
9.75	-0.0279	-0.1650	0.0512
# ASP-TRP
3.15	n0	n0	n0
3.45	n0	n0	n0
3.75	n0	n0	n0
4.05	n0	n0	n0
4.35	n0	n0	n0
4.65	n0	n0	n0
4.95	n0	n0	n0
5.25	0.2505	n0	n0
5.55	0.1723	n0	n0
5.85	0.1893	n0	n0
6.15	0.1769	-0.0192	n0
6.45	0.1190	-0.0615	n0
6.75	0.1095	-0.0763	n0
7.05	0.1562	0.0040	n0
7.35	0.1398	0.0069	0.3101
7.65	0.1320	0.0777	0.2356
7.95	0.1662	0.1283	0.2534
8.25	0.2250	0.1912	0.2989
8.55	0.1797	0.0779	0.2959
8.85	0.1282	0.0320	0.2195
9.15	0.0754	-0.0721	0.2064
9.45	0.0432	-0.1252	0.1889
9.75	-0.0190	-0.2012	0.1377
# ASP-TYR
3.15	n0	n0	n0
3.45	n0	n0	n0
3.75	n0	n0	n0
4.05	0.0994	n0	n0
4.35	-0.1066	n0	0.0476
4.65	-0.1785	-0.3908	0.0082
4.95	-0.2133	-0.4155	-0.0518
5.25	-0.2400	-0.4711	-0.0693
5.55	-0.2230	-0.4859	-0.0364
5.85	-0.1610	-0.4445	0.0384
6.15	-0.0861	-0.3689	0.1140
6.45	-0.0427	-0.3336	0.1773
6.75	-0.0057	-0.3178	0.2523
7.05	0.0277	-0.2952	0.3154
7.35	0.0421	-0.2593	0.3205
7.65	0.0273	-0.2592	0.2975
7.95	0.0157	-0.2424	0.2558
8.25	0.0055	-0.2315	0.2175
8.55	-0.0063	-0.1990	0.1514
8.85	-0.0315	-0.2249	0.1058
9.15	-0.0478	-0.2503	0.0773
9.45	-0.0546	-0.2731	0.0697
9.75	-0.0531	-0.2785	0.0672
# ASP-VAL
3.15	n0	n0	n0
3.45	n0	n0	n0
3.75	n0	n0	n0
4.05	0.2371	0.0220	n0
4.35	0.2712	0.1150	n0
4.65	0.3157	0.1527	n0
4.95	0.4121	0.2541	n0
5.25	0.4152	0.2547	n0
5.55	0.4462	0.3034	0.6452
5.85	0.4341	0.2763	0.6617
6.15	0.4134	0.2503	0.6546
6.45	0.3344	0.1934	0.5333
6.75	0.2485	0.1685	0.3504
7.05	0.0896	0.0692	0.1287
7.35	-0.0341	-0.0224	-0.0152
7.65	-0.1146	-0.0838	-0.1068
7.95	-0.1789	-0.1391	-0.1827
8.25	-0.2102	-0.1865	-0.2082
8.55	-0.2041	-0.2268	-0.1694
8.85	-0.1636	-0.2222	-0.1002
9.15	-0.1290	-0.2209	-0.0302
9.45	-0.0875	-0.1985	0.0340
9.75	-0.0650	-0.1951	0.0868
# CYS-CYS
3.15	n0	n0	n0
3.45	n0	n0	n0
3.75	n0	n0	n0
4.05	n0	n0	n0
4.35	n0	n0	n0
4.65	n0	n0	n0
4.95	n0	n0	n0
5.25	n0	n0	n0
5.55	n0	n0	n0
5.85	n0	n0	n0
6.15	n0	n0	n0
6.45	n0	n0	n0
6.75	n0	n0	n0
7.05	n0	n0	n0
7.35	n0	n0	n0
7.65	n0	n0	n0
7.95	n0	n0	n0
8.25	-0.1824	-0.2050	n0
8.55	-0.2087	-0.2245	n0
8.85	-0.1811	-0.1896	n0
9.15	-0.1942	-0.1964	n0
9.45	-0.1628	-0.1606	n0
9.75	-0.1202	-0.1149	n0
# CYS-GLN
3.15	n0	n0	n0
3.45	n0	n0	n0
3.75	n0	n0	n0
4.05	n0	n0	n0
4.35	n0	n0	n0
4.65	n0	n0	n0
4.95	n0	n0	n0
5.25	n0	n0	n0
5.55	n0	n0	n0
5.85	n0	n0	n0
6.15	n0	n0	n0
6.45	n0	n0	n0
6.75	n0	n0	n0
7.05	n0	n0	n0
7.35	n0	n0	n0
7.65	n0	n0	n0
7.95	n0	n0	n0
8.25	0.0732	0.0680	n0
8.55	0.0607	0.0666	n0
8.85	0.0298	0.0471	n0
9.15	0.0233	0.0536	n0
9.45	0.0177	0.0404	n0
9.75	0.0491	0.0573	n0
# CYS-GLU
3.15	n0	n0	n0
3.45	n0	n0	n0
3.75	n0	n0	n0
4.05	n0	n0	n0
4.35	n0	n0	n0
4.65	n0	n0	n0
4.95	n0	n0	n0
5.25	n0	n0	n0
5.55	n0	n0	n0
5.85	n0	n0	n0
6.15	n0	n0	n0
6.45	n0	n0	n0
6.75	n0	n0	n0
7.05	n0	n0	n0
7.35	n0	n0	n0
7.65	-0.1185	-0.1524	n0
7.95	-0.1811	-0.1998	n0
8.25	-0.1270	-0.1516	n0
8.55	-0.0898	-0.1062	n0
8.85	0.0276	0.0215	n0
9.15	0.0711	0.0742	n0
9.45	0.1178	0.0869	n0
9.75	0.1203	0.0921	n0
# CYS-GLY
3.15	n0	-0.6216	n0
3.45	-0.5918	-0.6480	n0
3.75	-0.5345	-0.5913	n0
4.05	-0.4008	-0.4521	n0
4.35	-0.3033	-0.3421	n0
4.65	-0.2408	-0.2712	n0
4.95	-0.1548	-0.1815	n0
5.25	-0.0648	-0.0833	n0
5.55	-0.0293	-0.0494	n0
5.85	-0.0483	-0.0705	n0
6.15	-0.1114	-0.1381	n0
6.45	-0.1758	-0.2012	n0
6.75	-0.2428	-0.2696	n0
7.05	-0.2884	-0.3135	n0
7.35	-0.3369	-0.3619	n0
7.65	-0.3262	-0.3442	n0
7.95	-0.3090	-0.3199	n0
8.25	-0.2788	-0.2821	n0
8.55	-0.2603	-0.2584	n0
8.85	-0.2156	-0.2063	n0
9.15	-0.1898	-0.1753	n0
9.45	-0.1469	-0.1286	n0
9.75	-0.1114	-0.0906	n0
# CYS-HIS
3.15	n0	n0	n0
3.45	n0	n0	n0
3.75	n0	n0	n0
4.05	n0	n0	n0
4.35	n0	n0	n0
4.65	n0	n0	n0
4.95	n0	n0	n0
5.25	n0	n0	n0
5.55	n0	n0	n0
5.85	n0	n0	n0
6.15	n0	n0	n0
6.45	n0	n0	n0
6.75	n0	n0	n0
7.05	n0	n0	n0
7.35	n0	n0	n0
7.65	n0	0.0475	n0
7.95	-0.0243	0.0175	n0
8.25	-0.0575	0.0165	n0
8.55	-0.0347	0.0495	n0
8.85	0.0139	0.0994	n0
9.15	0.0704	0.1562	n0
9.45	0.1314	0.2037	n0
9.75	0.0776	0.1328	n0
# CYS-ILE
3.15	n0	n0	n0
3.45	n0	n0	n0
3.75	n0	0.1490	n0
4.05	0.0462	-0.0100	n0
4.35	-0.0487	-0.1003	n0
4.65	-0.0857	-0.1243	n0
4.95	-0.1243	-0.1457	n0
5.25	-0.1632	-0.1757	n0
5.55	-0.1633	-0.1707	n0
5.85	-0.1411	-0.1416	n0
6.15	-0.1273	-0.1266	n0
6.45	-0.1078	-0.1136	n0
6.75	-0.0577	-0.0699	n0
7.05	-0.0087	-0.0264	n0
7.35	-0.0053	-0.0325	n0
7.65	-0.0004	-0.0346	n0
7.95	-0.0136	-0.0464	n0
8.25	-0.0225	-0.0555	n0
8.55	-0.0596	-0.0857	n0
8.85	-0.0550	-0.0736	n0
9.15	-0.0727	-0.0814	n0
9.45	-0.0695	-0.0732	n0
9.75	-0.0773	-0.0745	n0
# CYS-LEU
3.15	n0	n0	n0
3.45	n0	n0	n0
3.75	-0.0390	-0.0744	n0
4.05	-0.1176	-0.1582	n0
4.35	-0.1586	-0.1962	n0
4.65	-0.2020	-0.2287	n0
4.95	-0.2123	-0.2327	n0
5.25	-0.2052	-0.2211	n0
5.55	-0.1881	-0.1969	n0
5.85	-0.1728	-0.1752	n0
6.15	-0.1357	-0.1366	n0
6.45	-0.1012	-0.1040	n0
6.75	-0.0558	-0.0619	n0
7.05	-0.0042	-0.0165	n0
7.35	0.0505	0.0330	n0
7.65	0.0265	0.0014	n0
7.95	0.0168	-0.0102	n0
8.25	-0.0010	-0.0226	n0
8.55	-0.0535	-0.0723	n0
8.85	-0.0983	-0.1127	n0
9.15	-0.1041	-0.1120	n0
9.45	-0.1132	-0.1140	n0
9.75	-0.1219	-0.1194	n0
# CYS-LYS
3.15	n0	n0	n0
3.45	n0	n0	n0
3.75	n0	n0	n0
4.05	n0	n0	n0
4.35	n0	n0	n0
4.65	n0	n0	n0
4.95	n0	n0	n0
5.25	n0	n0	n0
5.55	n0	n0	n0
5.85	n0	n0	n0
6.15	n0	n0	n0
6.45	n0	n0	n0
6.75	n0	n0	n0
7.05	n0	n0	n0
7.35	n0	n0	n0
7.65	n0	n0	n0
7.95	n0	n0	n0
8.25	n0	n0	n0
8.55	n0	n0	n0
8.85	n0	n0	n0
9.15	0.1594	n0	n0
9.45	0.0557	0.0816	n0
9.75	0.0371	0.0669	n0
# CYS-MET
3.15	n0	n0	n0
3.45	n0	n0	n0
3.75	n0	n0	n0
4.05	n0	n0	n0
4.35	-0.1340	-0.1848	n0
4.65	-0.1486	-0.1913	n0
4.95	-0.1278	-0.1674	n0
5.25	-0.0883	-0.1294	n0
5.55	-0.0726	-0.1047	n0
5.85	-0.0754	-0.0922	n0
6.15	-0.0674	-0.0771	n0
6.45	-0.0461	-0.0610	n0
6.75	-0.0776	-0.0907	n0
7.05	-0.1021	-0.1128	n0
7.35	-0.1031	-0.1219	n0
7.65	-0.1077	-0.1365	n0
7.95	-0.1491	-0.1708	n0
8.25	-0.1537	-0.1712	n0
8.55	-0.1676	-0.1823	n0
8.85	-0.1705	-0.1818	n0
9.15	-0.1885	-0.1899	n0
9.45	-0.1811	-0.1787	n0
9.75	-0.1732	-0.1667	n0
# CYS-PHE
3.15	n0	n0	n0
3.45	-0.2856	-0.2933	n0
3.75	-0.2392	-0.2472	n0
4.05	-0.1996	-0.2223	n0
4.35	-0.2224	-0.2400	n0
[truncated: 3,042 more rows]
